# Supplementary material for: A genome-wide screen in ex vivo gallbladders identifies Listeria monocytogenes factors required for virulence in vivo
Source: PLoS Pathog. 2025 Mar 3;21(3):e1012491. doi: 10.1371/journal.ppat.1012491 (PMC11892859; doi:10.1371/journal.ppat.1012491)
Supplement: S1 Table — (XLSX) [file ppat.1012491.s002.xlsx]

## Sheet: All sig depleted genes
All significantly depleted genes with an adjusted p value < 0.05 and log2FC < -0.5, excluding hits with Mean Ctrl < 5
"Hits" include the genes above the line, which have a log2FC < -1.50 or are predicted to be in an operon with genes with a log2FC < -1.50
Patric Orf	LMRG	LMO	Name	Description	Sites	Mean Ctrl	Mean Exp	log2FC	Sum Ctrl	Sum Exp	Delta Mean	p-value	Adj. p-value
fig|393133.27.peg.1900	LMRG_01048	lmo1901	panC	Pantoate--beta-alanine ligase (EC 6.3.2.1)	56	71	8.6	-2.91	11929.1	1925.16	-62.4	0	0
fig|393133.27.peg.1901	LMRG_01049	lmo1902	panD	3-methyl-2-oxobutanoate hydroxymethyltransferase (EC 2.1.2.11)	57	138	44.8	-1.6	23596.8	10206.5	-93.2	0	0
fig|393133.27.peg.289	LMRG_02582	lmo0289	yycH	Two-component system YycFG regulatory protein YycH	106	65.9	9.2	-2.72	20946.8	3892.05	-56.7	0	0
fig|393133.27.peg.288	LMRG_02583	lmo0288	walK	Two-component sensor histidine kinase	134	27.6	15.6	-0.78	11111.8	8374.21	-12	0	0
fig|393133.27.peg.1598	LMRG_01368	lmo1599	ccpA	Catabolite control protein A	84	152.3	25.1	-2.56	38369.4	8419.18	-127.2	0	0
fig|393133.27.peg.1568	LMRG_01396	lmo1571	pfkA	6-phosphofructokinase (EC 2.7.1.11)	63	9.8	0.9	-2.52	1854.2	223.82	-8.9	0	0
fig|393133.27.peg.1008	LMRG_02102	lmo1002	ptsH	Phosphotransferase system, phosphocarrier protein HPr	18	28.8	4.6	-2.42	1554.7	329.97	-24.2	0	0
fig|393133.27.peg.1009	LMRG_02103	lmo1003	ptsI	Phosphoenolpyruvate-protein phosphotransferase of PTS system (EC 2.7.3.9)	115	88.1	18	-2.23	30390.2	8263.62	-70.1	0	0
fig|393133.27.peg.1103	LMRG_00558	lmo1096	guaA	GMP synthase [glutamine-hydrolyzing], amidotransferase subunit (EC 6.3.5.2) / GMP synthase [glutamine-hydrolyzing], ATP pyrophosphatase subunit (EC 6.3.5.2)	89	33.5	6.1	-2.28	8940.9	2166.97	-27.4	0	0
fig|393133.27.peg.1222	LMRG_00679	lmo1233	trxA	Thioredoxin	17	69.8	13.7	-2.27	3558.8	933.27	-56.1	0	0
fig|393133.27.peg.2551	LMRG_01691	lmo2556	fbaA	Fructose-bisphosphate aldolase class II (EC 4.1.2.13)	41	33.3	6.3	-2.24	4089.8	1025.15	-27	0	0
fig|393133.27.peg.1769	LMRG_02498	lmo1773	purB	Adenylosuccinate lyase	85	217.4	47.8	-2.16	55432.8	16248.4	-169.6	0	0
fig|393133.27.peg.341	LMRG_02932	-	-	hypothetical protein	41	13.3	2.8	-1.92	1632.3	452.71	-10.5	0.0001	0.00327
fig|393133.27.peg.2523	LMRG_01718	lmo2530	atpG	ATP synthase gamma chain (EC 3.6.3.14)	77	219.2	54.8	-1.98	50644.4	16892.2	-164.4	0	0
fig|393133.27.peg.2527	LMRG_01714	lmo2534	atpE	ATP synthase F0 sector subunit c (EC 3.6.3.14)	16	96.7	25	-1.91	4642.4	1599.33	-71.7	0	0
fig|393133.27.peg.2522	LMRG_01719	lmo2529	atpD	ATP synthase beta chain (EC 3.6.3.14)	108	129.3	34.8	-1.86	41898	15028.5	-94.5	0	0
fig|393133.27.peg.2521	LMRG_01720	lmo2528	atpC	ATP synthase epsilon chain (EC 3.6.3.14)	23	106.2	28.7	-1.85	7331	2636.75	-77.6	0	0
fig|393133.27.peg.2526	LMRG_01715	lmo2533	atpF	ATP synthase F0 sector subunit b (EC 3.6.3.14)	26	94.8	25.7	-1.84	7394	2673.04	-69.1	0	0
fig|393133.27.peg.2528	LMRG_01713	lmo2535	atpB	ATP synthase F0 sector subunit a (EC 3.6.3.14)	67	161.1	51.9	-1.62	32390.1	13898	-109.3	0	0
fig|393133.27.peg.2525	LMRG_01716	lmo2532	atpH	ATP synthase delta chain (EC 3.6.3.14)	35	172.6	51.1	-1.74	18127.7	7154.61	-121.5	0.0017	0.04278
fig|393133.27.peg.2524	LMRG_01717	lmo2531	atpA	ATP synthase alpha chain (EC 3.6.3.14)	102	124.5	35.5	-1.78	38107.3	14477.3	-89.1	0	0
fig|393133.27.peg.1955	LMRG_01102	lmo1955	xerD	Site-specific tyrosine recombinase XerD	54	12.3	2.8	-1.82	1998.8	597.33	-9.6	0	0
fig|393133.27.peg.1954	LMRG_01101	lmo1954	drm	Phosphopentomutase (EC 5.4.2.7)	81	273.1	97.8	-1.47	66364.5	31694.4	-175.3	0	0
fig|393133.27.peg.1520	LMRG_01447	lmo1523	relA	Guanosine-3',5'-bis(diphosphate) 3'-pyrophosphohydrolase (EC 3.1.7.2) / GTP pyrophosphokinase (EC 2.7.6.5), (p)ppGpp synthetase II	162	134.4	38.9	-1.76	65317.2	25228.9	-95.5	0	0
fig|393133.27.peg.2224	LMRG_01613	lmo2219	prsA2	Foldase protein PrsA precursor (EC 5.2.1.8) @ Foldase clustered with pyrimidine conversion	54	128.4	37.4	-1.75	20797.5	8084.28	-91	0	0
fig|393133.27.peg.1661	LMRG_01304	lmo1663	ansB	Asparagine synthetase [glutamine-hydrolyzing] (EC 6.3.5.4) AsnB	131	28.8	8.1	-1.72	11323.6	4230.79	-20.7	0	0
fig|393133.27.peg.1936	LMRG_01083	lmo1936	gpsA	Glycerol-3-phosphate dehydrogenase [NAD(P)+] (EC 1.1.1.94)	65	14.1	3.6	-1.71	2746.9	937.67	-10.5	0	0
fig|393133.27.peg.2453	LMRG_01787	lmo2461	sigL	RNA polymerase sigma-54 factor RpoN	82	503.5	156.9	-1.68	123861	51460.8	-346.6	0	0
fig|393133.27.peg.2706	LMRG_01995	lmo2702	recR	Recombination protein RecR	38	13	3.4	-1.66	1484.8	522.32	-9.6	0	0
fig|393133.27.peg.97	LMRG_02346	lmo0097	mptC/manM	PTS system, mannose-specific IIC component	66	612.2	192.8	-1.66	121221	50902.2	-419.4	0	0
fig|393133.27.peg.96	LMRG_02345	lmo0096	mptA/manL	PTS system, mannose-specific IIA component (EC 2.7.1.191) / PTS system, mannose-specific IIB component (EC 2.7.1.191)	46	407.7	133	-1.61	56260.3	24464.3	-274.7	0	0
fig|393133.27.peg.98	LMRG_02347	lmo0098	mptD/manN	PTS system, mannose-specific IID component	66	780.8	254.6	-1.61	154597	67219.4	-526.2	0	0
fig|393133.27.peg.1579	LMRG_01386	lmo1581	ackA	Acetate kinase (EC 2.7.2.1)	82	89	27.6	-1.65	21902.7	9060.27	-61.4	0	0
fig|393133.27.peg.784	LMRG_00469	lmo0781	mpoD/levG	PTS system, mannose-specific IID component	69	289.7	91.5	-1.65	59957.9	25247.5	-198.2	0	0
fig|393133.27.peg.785	LMRG_00470	lmo0782	mpoC/levF	PTS system, mannose-specific IIC component	74	255.7	82.9	-1.61	56761.5	24550.7	-172.7	0	0
fig|393133.27.peg.786	LMRG_02869	lmo0783	mpoB	PTS system, mannose-specific IIB component (EC 2.7.1.191)	41	276.3	90.7	-1.6	33981.3	14875.4	-185.6	0	0
fig|393133.27.peg.1530	LMRG_01437	lmo1533	ruvA	Holliday junction ATP-dependent DNA helicase RuvA (EC 3.6.4.12)	45	5.1	1	-1.62	694.7	179.53	-4.1	0	0
fig|393133.27.peg.1356	LMRG_00813	lmo1363	ispA	farnesyl diphosphate synthase (EC 2.5.1.10)	57	31.1	9.8	-1.58	5321.9	2224.29	-21.4	0	0
fig|393133.27.peg.969	LMRG_02063	lmo0964	yjbH	Thioredoxin-fold protein	59	74.2	24.2	-1.58	13142.2	5705.49	-50.1	0	0
fig|393133.27.peg.1260	LMRG_00718	lmo1268	clpX	ATP-dependent Clp protease ATP-binding subunit ClpX	82	193.1	64.2	-1.57	47506.7	21056.5	-128.9	0	0
fig|393133.27.peg.2532	LMRG_01709	lmo2538	upp	Uracil phosphoribosyltransferase (EC 2.4.2.9)	51	62.9	20.6	-1.57	9622.7	4192.92	-42.3	0	0
fig|393133.27.peg.1292	LMRG_00749	lmo1299	glnA	Glutamine synthetase type I (EC 6.3.1.2)	94	16.3	4.9	-1.56	4583	1826.39	-11.4	0	0
fig|393133.27.peg.57	LMRG_02485	lmo0055	purA	Adenylosuccinate synthetase (EC 6.3.4.4)	103	305.2	104.9	-1.53	94303.2	43219.7	-200.3	0	0
fig|393133.27.peg.1890	LMRG_01038	lmo1891	recU	RecU Holliday junction resolvase	41	5.2	1.2	-1.51	640.2	194.26	-4	0	0
fig|393133.27.peg.1891	LMRG_01039	lmo1892	pbpA1	Bifunctional penicillin-binding protein 1A	162	239.8	126.6	-0.92	116519	82014.6	-113.2	0	0
fig|393133.27.peg.788	LMRG_00473	lmo0785	manR/levR	transcriptional activator, PRD-type (for SigL-dependent promoter)	205	336.8	119.4	-1.49	207135	97945.9	-217.4	0	0
fig|393133.27.peg.1071	LMRG_00526	lmo1064	corA	Magnesium and cobalt transport protein CorA	68	349	129.2	-1.43	71203.9	35146.1	-219.8	0	0
fig|393133.27.peg.1618	LMRG_01347	lmo1619	daaA	D-alanine aminotransferase (EC 2.6.1.21)	70	177.4	68.1	-1.37	37247	19056.4	-109.3	0	0
fig|393133.27.peg.1619	LMRG_01346	lmo1620	pepV	dipeptidase PepV	98	36.1	21.6	-0.71	10607.4	8467.52	-14.5	0.0008	0.02265
fig|393133.27.peg.1298	LMRG_00755	lmo1305	tkt	Transketolase (EC 2.2.1.1)	145	214.9	85.6	-1.32	93465.9	49660.2	-129.2	0	0
fig|393133.27.peg.1675	LMRG_01290	lmo1677	menA	1,4-dihydroxy-2-naphthoate polyprenyltransferase (EC 2.5.1.74)	82	51	19.9	-1.31	12536.8	6533.38	-31	0.0001	0.00327
fig|393133.27.peg.1819	LMRG_00968	lmo1821	prpC	Protein serine/threonine phosphatase PrpC, regulation of stationary phase	42	50.3	19.8	-1.3	6334	3321.45	-30.5	0	0
fig|393133.27.peg.1817	LMRG_00966	lmo1819	cpgA	Ribosome small subunit biogenesis RbfA-release protein RsgA	62	7.7	3.6	-0.93	1436.6	888.84	-4.1	0.0008	0.02265
fig|393133.27.peg.2105	LMRG_01256	lmo2103	pta	Phosphate acetyltransferase (EC 2.3.1.8)	56	201.9	83.3	-1.27	33926.4	18660	-118.6	0	0
fig|393133.27.peg.1524	LMRG_01443	lmo1527	secDF	Protein translocase subunit SecD / Protein translocase subunit SecF	188	105.9	43.6	-1.26	59729.9	32767.8	-62.3	0	0
fig|393133.27.peg.1477	LMRG_00933	lmo1480	rpsT	SSU ribosomal protein S20p	15	43.6	18.3	-1.21	1960	1097.43	-25.3	0.0001	0.00327
fig|393133.27.peg.2045	LMRG_01195	lmo2046	-	2-dehydropantoate 2-reductase (EC 1.1.1.169)	75	254.6	112.1	-1.18	57295.8	33625.9	-142.6	0	0
fig|393133.27.peg.1599	LMRG_01367	lmo1600	aroA	Chorismate mutase I (EC 5.4.99.5) / 2-keto-3-deoxy-D-arabino-heptulosonate-7-phosphate synthase I beta (EC 2.5.1.54)	75	52.9	22.9	-1.17	11897.5	6861.75	-30	0	0
fig|393133.27.peg.2199	LMRG_01638	lmo2194	oppC	Oligopeptide ABC transporter, permease protein OppC (TC 3.A.1.5.1)	92	588.6	262	-1.16	162464	96410.3	-326.7	0	0
fig|393133.27.peg.2201	LMRG_01636	lmo2196	oppA	ABC transporter, substrate-binding protein (cluster 5, nickel/peptides/opines)	126	701.9	313.3	-1.16	265323	157906	-388.6	0	0
fig|393133.27.peg.2200	LMRG_01637	lmo2195	oppB	Oligopeptide ABC transporter, permease protein OppB (TC 3.A.1.5.1)	86	783.3	390.8	-1	202080	134436	-392.5	0	0
fig|393133.27.peg.1956	LMRG_01103	lmo1956	fur	Ferric uptake regulation protein FUR	25	222.7	98.9	-1.16	16699.1	9891.24	-123.7	0.0001	0.00327
fig|393133.27.peg.1324	LMRG_00781	lmo1331	pnpA	Polyribonucleotide nucleotidyltransferase (EC 2.7.7.8)	133	13.2	5.5	-1.12	5248.8	2927.66	-7.7	0.0012	0.03183
fig|393133.27.peg.1338	LMRG_00795	lmo1345	-	Late competence protein ComGC, access of DNA to ComEA, FIG007487	28	12.2	5.1	-1.12	1026.1	568.54	-7.1	0.002	0.04826
fig|393133.27.peg.960	LMRG_02054	lmo0955	-	hypothetical protein	42	129.2	60.6	-1.08	16283.4	10179.8	-68.6	0.0009	0.02476
fig|393133.27.peg.1663	LMRG_01302	lmo1665	-	hypothetical protein	26	157.5	74.7	-1.07	12283.5	7771.26	-82.8	0	0
fig|393133.27.peg.2448	LMRG_01792	lmo2456	pgm	2,3-bisphosphoglycerate-independent phosphoglycerate mutase (EC 5.4.2.12)	89	135.8	64.5	-1.06	36246.3	22952	-71.3	0	0
fig|393133.27.peg.1807	LMRG_00956	lmo1809	plsX	Phosphate:acyl-ACP acyltransferase PlsX (EC 2.3.1.n2)	65	58	27.2	-1.06	11305.5	7083.09	-30.7	0.0009	0.02476
fig|393133.27.peg.738	LMRG_00422	lmo0734	alsR	Transcriptional regulator of D-allose utilization, LacI family	88	166.3	80	-1.05	43893.7	28143.6	-86.3	0	0
fig|393133.27.peg.1397	LMRG_00853	lmo1401	ymdB	2',3'-cyclic-nucleotide 2'-phosphodiesterase, Bsub YmdB	53	89.3	43.2	-1.03	14203.5	9155.73	-46.1	0	0
fig|393133.27.peg.1458	LMRG_00914	lmo1462	era	GTP-binding protein Era	71	25.9	12.5	-1	5511.6	3537.93	-13.4	0	0
fig|393133.27.peg.1259	LMRG_00716	lmo1267	tig	Cell division trigger factor (EC 5.2.1.8)	69	66.7	33.2	-0.98	13806.7	9171.13	-33.5	0	0
fig|393133.27.peg.867	LMRG_02289	lmo0866	cshA	DEAD-box ATP-dependent RNA helicase DeaD (EC 3.6.4.13)	108	16.8	8.2	-0.96	5442.3	3532.58	-8.6	0.0014	0.03647
fig|393133.27.peg.2234	LMRG_01603	lmo2229	pbpA2	Multimodular transpeptidase-transglycosylase (EC 2.4.1.129) (EC 3.4.-.-)	155	61.6	31.6	-0.94	28630.4	19592.3	-30	0	0
fig|393133.27.peg.2253	LMRG_01583	lmo2248	ykaA	UPF0111 protein YkaA, likely to be a phosphate transport regulator	37	290.2	152.6	-0.92	32216.7	22582.6	-137.7	0	0
fig|393133.27.peg.2254	LMRG_01582	lmo2249	pit	Probable low-affinity inorganic phosphate transporter	68	373.3	241.7	-0.62	76152	65745.9	-131.6	0.0005	0.01502
fig|393133.27.peg.2478	LMRG_01762	lmo2486	-	hypothetical protein	74	112.1	59.2	-0.91	24889.1	17513.4	-52.9	0	0
fig|393133.27.peg.1753	LMRG_02514	lmo1757	-	Putative pheromone cAM373 precursor lipoprotein CamS	86	16.9	8.5	-0.91	4359.7	2930.49	-8.4	0.0001	0.00327
fig|393133.27.peg.1381	LMRG_00838	lmo1386	ftsK	DNA translocase FtsK	164	32.3	17.1	-0.87	15868.9	11246.4	-15.1	0	0
fig|393133.27.peg.1853	LMRG_01001	lmo1854	-	Repressor CsoR of the copZA operon	18	415.5	228.6	-0.86	22435	16459.4	-186.9	0.0002	0.00633
fig|393133.27.peg.274	LMRG_02596	lmo0279	-	Ribonucleotide reductase of class III (anaerobic), large subunit (EC 1.17.4.2)	147	255.9	141.4	-0.85	112852	83148.8	-114.5	0	0
fig|393133.27.peg.275	LMRG_02595	lmo0280	-	Ribonucleotide reductase of class III (anaerobic), activating protein (EC 1.97.1.4)	33	237.4	132	-0.84	23502.1	17428.8	-105.4	0.0015	0.0384
fig|393133.27.peg.1487	LMRG_00943	lmo1490	-	Shikimate 5-dehydrogenase I alpha (EC 1.1.1.25)	57	58.3	31.9	-0.85	9965.6	7283.42	-26.3	0.0001	0.00327
fig|393133.27.peg.1809	LMRG_00958	lmo1811	recG	ATP-dependent DNA helicase RecG (EC 3.6.4.12)	124	24.2	13.1	-0.83	8992.1	6505.45	-11.1	0	0
fig|393133.27.peg.556	LMRG_00240	lmo0558	pgl	6-phosphogluconolactonase (EC 3.1.1.31)	72	126.3	71.4	-0.82	27286.1	20548.9	-55	0.0001	0.00327
fig|393133.27.peg.961	LMRG_02055	lmo0956	-	N-acetylglucosamine-6-phosphate deacetylase (EC 3.5.1.25)	74	174	98.8	-0.81	38622	29251.6	-75.1	0	0
fig|393133.27.peg.962	LMRG_02056	lmo0957	-	Glucosamine-6-phosphate deaminase (EC 3.5.99.6)	41	313.2	178.1	-0.81	38520	29215.8	-135	0.0005	0.01502
fig|393133.27.peg.1263	LMRG_00721	lmo1271	sipZ	Signal peptidase I (EC 3.4.21.89)	44	27.4	15.6	-0.77	3614.2	2749.94	-11.8	0.0019	0.0474
fig|393133.27.peg.1922	LMRG_01070	lmo1923	aroE	3-phosphoshikimate 1-carboxyvinyltransferase (EC 2.5.1.19)	66	37.9	21.9	-0.76	7499.6	5793.94	-15.9	0.0003	0.0093
fig|393133.27.peg.984	LMRG_02078	lmo0978	-	Branched-chain amino acid aminotransferase (EC 2.6.1.42)	78	327.3	194.7	-0.75	76585	60745.2	-132.6	0.0002	0.00633
fig|393133.27.peg.2048	LMRG_01199	lmo2049	-	UPF0348 protein family	71	90.9	54	-0.74	19364.4	15331.8	-36.9	0.0011	0.02944
fig|393133.27.peg.1895	-	-	-	Asparaginyl-tRNA synthetase (EC 6.1.1.22)	85	264.3	161.4	-0.71	67402.3	54876.1	-102.9	0	0
fig|393133.27.peg.2813	LMRG_01888	lmo2810	gidA	tRNA-5-carboxymethylaminomethyl-2-thiouridine(34) synthesis protein MnmG	109	39.9	24.1	-0.71	13043.4	10487.6	-15.8	0.0001	0.00327
fig|393133.27.peg.1284	LMRG_00741	lmo1291	oatA	Peptidoglycan O-acetyltransferase	143	86.5	53	-0.7	37117.9	30344.2	-33.5	0	0
fig|393133.27.peg.1472	LMRG_00928	lmo1475	hrcA	Heat-inducible transcription repressor HrcA	74	287.1	175.9	-0.7	63729.4	52071.6	-111.2	0	0
fig|393133.27.peg.2419	LMRG_01821	lmo2427	rodA1	Rod shape-determining protein RodA	97	59.3	36.4	-0.69	17267.2	14111.1	-23	0	0
fig|393133.27.peg.2682	LMRG_02224	lmo2679	kdpD	Osmosensitive K+ channel histidine kinase KdpD	142	298.9	185	-0.69	127340	105064	-113.9	0	0
fig|393133.27.peg.2443	LMRG_01797	lmo2451	secG	Protein translocase membrane subunit SecG	22	182.2	112.6	-0.69	12026.1	9913.2	-69.6	0.0005	0.01502
fig|393133.27.peg.580	LMRG_00264	lmo0582	cwhA/p60	P60 extracellular protein, invasion associated protein Iap	116	164.7	104.3	-0.65	57298.4	48409.7	-60.3	0	0
fig|393133.27.peg.1367	LMRG_00824	lmo1374	bkdB	Dihydrolipoamide acyltransferase component of branched-chain alpha-keto acid dehydrogenase complex (EC 2.3.1.168)	86	163.7	104.8	-0.64	42226.9	36046	-58.9	0.0015	0.0384
fig|393133.27.peg.1366	LMRG_00823	lmo1373	bkdAB	Branched-chain alpha-keto acid dehydrogenase, E1 component, beta subunit (EC 1.2.4.4)	56	240.1	156.3	-0.62	40342.2	35003.7	-83.9	0.0008	0.02265
fig|393133.27.peg.1415	LMRG_00871	lmo1419	-	UPF0118 membrane protein YdbI	94	105.2	69	-0.6	29658.3	25945.6	-36.2	0.0008	0.02265
fig|393133.27.peg.1074	LMRG_00529	lmo1067	ylaG	GTP-binding protein TypA/BipA	125	132.1	87.2	-0.59	49541.2	43624.5	-44.9	0.0001	0.00327
fig|393133.27.peg.2071	LMRG_01223	lmo2072	rex	Redox-sensing transcriptional repressor Rex	51	110.6	73	-0.59	16926.5	14896	-37.6	0.0011	0.02944
fig|393133.27.peg.2255	LMRG_01581	lmo2250	arpJ	ABC transporter, substrate-binding protein (cluster 3, basic aa/glutamine/opines) / ABC transporter, permease protein (cluster 3, basic aa/glutamine/opines)	112	116.8	78.7	-0.56	39251.1	35275.7	-38.1	0.002	0.04826
fig|393133.27.peg.1061	LMRG_00516	lmo1054	pdhC	Dihydrolipoamide acetyltransferase component of pyruvate dehydrogenase complex (EC 2.3.1.12)	102	240.9	162.7	-0.56	73708.4	66394.1	-78.1	0.0021	0.04986
fig|393133.27.peg.1476	LMRG_00932	lmo1479	lepA	Translation elongation factor LepA	121	177.8	122.1	-0.54	64553.9	59082	-55.8	0.0003	0.0093

## Sheet: raw_output
#Orf	Name	Desc	Sites	Mean Ctrl	Mean Exp	log2FC	Sum Ctrl	Sum Exp	Delta Mean	p-value	Adj. p-value
fig|393133.27.peg.1008	-	Phosphotransferase system, phosphocarrier protein HPr	18	28.8	4.6	-2.42	1554.7	329.97	-24.2	0	0
fig|393133.27.peg.1009	-	Phosphoenolpyruvate-protein phosphotransferase of PTS system (EC 2.7.3.9)	115	88.1	18	-2.23	30390.2	8263.62	-70.1	0	0
fig|393133.27.peg.1071	-	Magnesium and cobalt transport protein CorA	68	349	129.2	-1.43	71203.9	35146.1	-219.8	0	0
fig|393133.27.peg.1103	-	GMP synthase [glutamine-hydrolyzing], amidotransferase subunit (EC 6.3.5.2) / GMP synthase [glutamine-hydrolyzing], ATP pyrophosphatase subunit (EC 6.3.5.2)	89	33.5	6.1	-2.28	8940.9	2166.97	-27.4	0	0
fig|393133.27.peg.1222	-	Thioredoxin	17	69.8	13.7	-2.27	3558.8	933.27	-56.1	0	0
fig|393133.27.peg.1259	-	Cell division trigger factor (EC 5.2.1.8)	69	66.7	33.2	-0.98	13806.7	9171.13	-33.5	0	0
fig|393133.27.peg.1260	-	ATP-dependent Clp protease ATP-binding subunit ClpX	82	193.1	64.2	-1.57	47506.7	21056.5	-128.9	0	0
fig|393133.27.peg.1284	-	Peptidoglycan O-acetyltransferase YrhL	143	86.5	53	-0.7	37117.9	30344.2	-33.5	0	0
fig|393133.27.peg.1292	-	Glutamine synthetase type I (EC 6.3.1.2)	94	16.3	4.9	-1.56	4583	1826.39	-11.4	0	0
fig|393133.27.peg.1298	-	Transketolase (EC 2.2.1.1)	145	214.9	85.6	-1.32	93465.9	49660.2	-129.2	0	0
fig|393133.27.peg.1356	-	(2E,6E)-farnesyl diphosphate synthase (EC 2.5.1.10)	57	31.1	9.8	-1.58	5321.9	2224.29	-21.4	0	0
fig|393133.27.peg.1381	-	DNA translocase FtsK	164	32.3	17.1	-0.87	15868.9	11246.4	-15.1	0	0
fig|393133.27.peg.1397	-	2',3'-cyclic-nucleotide 2'-phosphodiesterase, Bsub YmdB	53	89.3	43.2	-1.03	14203.5	9155.73	-46.1	0	0
fig|393133.27.peg.1458	-	GTP-binding protein Era	71	25.9	12.5	-1	5511.6	3537.93	-13.4	0	0
fig|393133.27.peg.1472	-	Heat-inducible transcription repressor HrcA	74	287.1	175.9	-0.7	63729.4	52071.6	-111.2	0	0
fig|393133.27.peg.1520	-	Guanosine-3',5'-bis(diphosphate) 3'-pyrophosphohydrolase (EC 3.1.7.2) / GTP pyrophosphokinase (EC 2.7.6.5), (p)ppGpp synthetase II	162	134.4	38.9	-1.76	65317.2	25228.9	-95.5	0	0
fig|393133.27.peg.1524	-	Protein translocase subunit SecD / Protein translocase subunit SecF	188	105.9	43.6	-1.26	59729.9	32767.8	-62.3	0	0
fig|393133.27.peg.1530	-	Holliday junction ATP-dependent DNA helicase RuvA (EC 3.6.4.12)	45	5.1	1	-1.62	694.7	179.53	-4.1	0	0
fig|393133.27.peg.1568	-	6-phosphofructokinase (EC 2.7.1.11)	63	9.8	0.9	-2.52	1854.2	223.82	-8.9	0	0
fig|393133.27.peg.1579	-	Acetate kinase (EC 2.7.2.1)	82	89	27.6	-1.65	21902.7	9060.27	-61.4	0	0
fig|393133.27.peg.1598	-	Catabolite control protein A	84	152.3	25.1	-2.56	38369.4	8419.18	-127.2	0	0
fig|393133.27.peg.1599	-	Chorismate mutase I (EC 5.4.99.5) / 2-keto-3-deoxy-D-arabino-heptulosonate-7-phosphate synthase I beta (EC 2.5.1.54)	75	52.9	22.9	-1.17	11897.5	6861.75	-30	0	0
fig|393133.27.peg.1618	-	D-alanine aminotransferase (EC 2.6.1.21)	70	177.4	68.1	-1.37	37247	19056.4	-109.3	0	0
fig|393133.27.peg.1661	-	Asparagine synthetase [glutamine-hydrolyzing] (EC 6.3.5.4) AsnB	131	28.8	8.1	-1.72	11323.6	4230.79	-20.7	0	0
fig|393133.27.peg.1663	-	hypothetical protein	26	157.5	74.7	-1.07	12283.5	7771.26	-82.8	0	0
fig|393133.27.peg.1769	-	Adenylosuccinate lyase (EC 4.3.2.2) @ SAICAR lyase (EC 4.3.2.2)	85	217.4	47.8	-2.16	55432.8	16248.4	-169.6	0	0
fig|393133.27.peg.1801	-	Chromosome partition protein smc	213	4.1	1.9	-0.83	2646.2	1605.41	-2.3	0	0
fig|393133.27.peg.1809	-	ATP-dependent DNA helicase RecG (EC 3.6.4.12)	124	24.2	13.1	-0.83	8992.1	6505.45	-11.1	0	0
fig|393133.27.peg.1819	-	Protein serine/threonine phosphatase PrpC, regulation of stationary phase	42	50.3	19.8	-1.3	6334	3321.45	-30.5	0	0
fig|393133.27.peg.1890	-	RecU Holliday junction resolvase	41	5.2	1.2	-1.51	640.2	194.26	-4	0	0
fig|393133.27.peg.1891	-	Penicillin-binding protein 1A/1B @ Multimodular transpeptidase-transglycosylase	162	239.8	126.6	-0.92	116519	82014.6	-113.2	0	0
fig|393133.27.peg.1895	-	Asparaginyl-tRNA synthetase (EC 6.1.1.22)	85	264.3	161.4	-0.71	67402.3	54876.1	-102.9	0	0
fig|393133.27.peg.1900	-	Pantoate--beta-alanine ligase (EC 6.3.2.1)	56	71	8.6	-2.91	11929.1	1925.16	-62.4	0	0
fig|393133.27.peg.1901	-	3-methyl-2-oxobutanoate hydroxymethyltransferase (EC 2.1.2.11)	57	138	44.8	-1.6	23596.8	10206.5	-93.2	0	0
fig|393133.27.peg.1936	-	Glycerol-3-phosphate dehydrogenase [NAD(P)+] (EC 1.1.1.94)	65	14.1	3.6	-1.71	2746.9	937.67	-10.5	0	0
fig|393133.27.peg.1954	-	Phosphopentomutase (EC 5.4.2.7)	81	273.1	97.8	-1.47	66364.5	31694.4	-175.3	0	0
fig|393133.27.peg.1955	-	Site-specific tyrosine recombinase XerD	54	12.3	2.8	-1.82	1998.8	597.33	-9.6	0	0
fig|393133.27.peg.1978	-	Glucose-6-phosphate 1-dehydrogenase (EC 1.1.1.49)	88	2.3	0.4	-1.27	601.1	127.72	-1.9	0	0
fig|393133.27.peg.2045	-	2-dehydropantoate 2-reductase (EC 1.1.1.169)	75	254.6	112.1	-1.18	57295.8	33625.9	-142.6	0	0
fig|393133.27.peg.2105	-	Phosphate acetyltransferase (EC 2.3.1.8)	56	201.9	83.3	-1.27	33926.4	18660	-118.6	0	0
fig|393133.27.peg.2199	-	Oligopeptide ABC transporter, permease protein OppC (TC 3.A.1.5.1)	92	588.6	262	-1.16	162464	96410.3	-326.7	0	0
fig|393133.27.peg.2200	-	Oligopeptide ABC transporter, permease protein OppB (TC 3.A.1.5.1)	86	783.3	390.8	-1	202080	134436	-392.5	0	0
fig|393133.27.peg.2201	-	ABC transporter, substrate-binding protein (cluster 5, nickel/peptides/opines)	126	701.9	313.3	-1.16	265323	157906	-388.6	0	0
fig|393133.27.peg.2224	-	Foldase protein PrsA precursor (EC 5.2.1.8) @ Foldase clustered with pyrimidine conversion	54	128.4	37.4	-1.75	20797.5	8084.28	-91	0	0
fig|393133.27.peg.2234	-	Multimodular transpeptidase-transglycosylase (EC 2.4.1.129) (EC 3.4.-.-)	155	61.6	31.6	-0.94	28630.4	19592.3	-30	0	0
fig|393133.27.peg.2253	-	UPF0111 protein YkaA, likely to be a phosphate transport regulator	37	290.2	152.6	-0.92	32216.7	22582.6	-137.7	0	0
fig|393133.27.peg.2271	-	ATP-dependent helicase/nuclease AddAB, subunit A	288	2.3	0.5	-1.1	1985.3	619.51	-1.8	0	0
fig|393133.27.peg.2272	-	ATP-dependent helicase/nuclease AddAB, subunit B	264	1.3	0.3	-0.84	1007.6	288.04	-1	0	0
fig|393133.27.peg.2419	-	Rod shape-determining protein RodA	97	59.3	36.4	-0.69	17267.2	14111.1	-23	0	0
fig|393133.27.peg.2448	-	2,3-bisphosphoglycerate-independent phosphoglycerate mutase (EC 5.4.2.12)	89	135.8	64.5	-1.06	36246.3	22952	-71.3	0	0
fig|393133.27.peg.2453	-	RNA polymerase sigma-54 factor RpoN	82	503.5	156.9	-1.68	123861	51460.8	-346.6	0	0
fig|393133.27.peg.2478	-	hypothetical protein	74	112.1	59.2	-0.91	24889.1	17513.4	-52.9	0	0
fig|393133.27.peg.2521	-	ATP synthase epsilon chain (EC 3.6.3.14)	23	106.2	28.7	-1.85	7331	2636.75	-77.6	0	0
fig|393133.27.peg.2522	-	ATP synthase beta chain (EC 3.6.3.14)	108	129.3	34.8	-1.86	41898	15028.5	-94.5	0	0
fig|393133.27.peg.2523	-	ATP synthase gamma chain (EC 3.6.3.14)	77	219.2	54.8	-1.98	50644.4	16892.2	-164.4	0	0
fig|393133.27.peg.2524	-	ATP synthase alpha chain (EC 3.6.3.14)	102	124.5	35.5	-1.78	38107.3	14477.3	-89.1	0	0
fig|393133.27.peg.2526	-	ATP synthase F0 sector subunit b (EC 3.6.3.14)	26	94.8	25.7	-1.84	7394	2673.04	-69.1	0	0
fig|393133.27.peg.2527	-	ATP synthase F0 sector subunit c (EC 3.6.3.14)	16	96.7	25	-1.91	4642.4	1599.33	-71.7	0	0
fig|393133.27.peg.2528	-	ATP synthase F0 sector subunit a (EC 3.6.3.14)	67	161.1	51.9	-1.62	32390.1	13898	-109.3	0	0
fig|393133.27.peg.2532	-	Uracil phosphoribosyltransferase (EC 2.4.2.9)	51	62.9	20.6	-1.57	9622.7	4192.92	-42.3	0	0
fig|393133.27.peg.2551	-	Fructose-bisphosphate aldolase class II (EC 4.1.2.13)	41	33.3	6.3	-2.24	4089.8	1025.15	-27	0	0
fig|393133.27.peg.2682	-	Osmosensitive K+ channel histidine kinase KdpD	142	298.9	185	-0.69	127340	105064	-113.9	0	0
fig|393133.27.peg.2706	-	Recombination protein RecR	38	13	3.4	-1.66	1484.8	522.32	-9.6	0	0
fig|393133.27.peg.274	-	Ribonucleotide reductase of class III (anaerobic), large subunit (EC 1.17.4.2)	147	255.9	141.4	-0.85	112852	83148.8	-114.5	0	0
fig|393133.27.peg.288	-	Two-component sensor kinase SA14-24	134	27.6	15.6	-0.78	11111.8	8374.21	-12	0	0
fig|393133.27.peg.289	-	Two-component system YycFG regulatory protein YycH	106	65.9	9.2	-2.72	20946.8	3892.05	-56.7	0	0
fig|393133.27.peg.57	-	Adenylosuccinate synthetase (EC 6.3.4.4)	103	305.2	104.9	-1.53	94303.2	43219.7	-200.3	0	0
fig|393133.27.peg.580	-	P60 extracellular protein, invasion associated protein Iap	116	164.7	104.3	-0.65	57298.4	48409.7	-60.3	0	0
fig|393133.27.peg.738	-	Transcriptional regulator, LacI family	88	166.3	80	-1.05	43893.7	28143.6	-86.3	0	0
fig|393133.27.peg.784	-	PTS system, mannose-specific IID component	69	289.7	91.5	-1.65	59957.9	25247.5	-198.2	0	0
fig|393133.27.peg.785	-	PTS system, mannose-specific IIC component	74	255.7	82.9	-1.61	56761.5	24550.7	-172.7	0	0
fig|393133.27.peg.786	-	PTS system, mannose-specific IIA component (EC 2.7.1.191) / PTS system, mannose-specific IIB component (EC 2.7.1.191)	41	276.3	90.7	-1.6	33981.3	14875.4	-185.6	0	0
fig|393133.27.peg.788	-	NtrC family Transcriptional regulator, ATPase domain	205	336.8	119.4	-1.49	207135	97945.9	-217.4	0	0
fig|393133.27.peg.96	-	PTS system, mannose-specific IIA component (EC 2.7.1.191) / PTS system, mannose-specific IIB component (EC 2.7.1.191)	46	407.7	133	-1.61	56260.3	24464.3	-274.7	0	0
fig|393133.27.peg.961	-	N-acetylglucosamine-6-phosphate deacetylase (EC 3.5.1.25)	74	174	98.8	-0.81	38622	29251.6	-75.1	0	0
fig|393133.27.peg.969	-	FIG00002411: Thioredoxin-fold protein	59	74.2	24.2	-1.58	13142.2	5705.49	-50.1	0	0
fig|393133.27.peg.97	-	PTS system, mannose-specific IIC component	66	612.2	192.8	-1.66	121221	50902.2	-419.4	0	0
fig|393133.27.peg.98	-	PTS system, mannose-specific IID component	66	780.8	254.6	-1.61	154597	67219.4	-526.2	0	0
fig|393133.27.peg.1074	-	GTP-binding protein TypA/BipA	125	132.1	87.2	-0.59	49541.2	43624.5	-44.9	0.0001	0.00327
fig|393133.27.peg.1269	-	Site-specific tyrosine recombinase XerC	77	3.1	1.1	-0.92	706.7	351.18	-1.9	0.0001	0.00327
fig|393133.27.peg.1477	-	SSU ribosomal protein S20p	15	43.6	18.3	-1.21	1960	1097.43	-25.3	0.0001	0.00327
fig|393133.27.peg.1487	-	Shikimate 5-dehydrogenase I alpha (EC 1.1.1.25)	57	58.3	31.9	-0.85	9965.6	7283.42	-26.3	0.0001	0.00327
fig|393133.27.peg.1675	-	1,4-dihydroxy-2-naphthoate polyprenyltransferase (EC 2.5.1.74)	82	51	19.9	-1.31	12536.8	6533.38	-31	0.0001	0.00327
fig|393133.27.peg.1753	-	Putative pheromone cAM373 precursor lipoprotein CamS	86	16.9	8.5	-0.91	4359.7	2930.49	-8.4	0.0001	0.00327
fig|393133.27.peg.1956	-	Ferric uptake regulation protein FUR	25	222.7	98.9	-1.16	16699.1	9891.24	-123.7	0.0001	0.00327
fig|393133.27.peg.2787	-	PTS system, beta-glucoside-specific, IIC component	105	134.2	192.7	0.52	42283	80915.5	58.4	0.0001	0.00327
fig|393133.27.peg.2788	-	Transcription antiterminator, BglG family	162	188.9	254	0.42	91819.6	164564	65	0.0001	0.00327
fig|393133.27.peg.2813	-	tRNA-5-carboxymethylaminomethyl-2-thiouridine(34) synthesis protein MnmG	109	39.9	24.1	-0.71	13043.4	10487.6	-15.8	0.0001	0.00327
fig|393133.27.peg.341	-	FIG00774315: hypothetical protein	41	13.3	2.8	-1.92	1632.3	452.71	-10.5	0.0001	0.00327
fig|393133.27.peg.556	-	6-phosphogluconolactonase (EC 3.1.1.31)	72	126.3	71.4	-0.82	27286.1	20548.9	-55	0.0001	0.00327
fig|393133.27.peg.168	-	Internalin-like protein (LPXTG motif) Lmo0171 homolog	228	269.3	347.8	0.37	184191	317189	78.5	0.0002	0.00633
fig|393133.27.peg.1853	-	Repressor CsoR of the copZA operon	18	415.5	228.6	-0.86	22435	16459.4	-186.9	0.0002	0.00633
fig|393133.27.peg.984	-	Branched-chain amino acid aminotransferase (EC 2.6.1.42)	78	327.3	194.7	-0.75	76585	60745.2	-132.6	0.0002	0.00633
fig|393133.27.peg.1476	-	Translation elongation factor LepA	121	177.8	122.1	-0.54	64553.9	59082	-55.8	0.0003	0.0093
fig|393133.27.peg.1922	-	3-phosphoshikimate 1-carboxyvinyltransferase (EC 2.5.1.19)	66	37.9	21.9	-0.76	7499.6	5793.94	-15.9	0.0003	0.0093
fig|393133.27.peg.2254	-	Probable low-affinity inorganic phosphate transporter	68	373.3	241.7	-0.62	76152	65745.9	-131.6	0.0005	0.01502
fig|393133.27.peg.2443	-	Protein translocase membrane subunit SecG	22	182.2	112.6	-0.69	12026.1	9913.2	-69.6	0.0005	0.01502
fig|393133.27.peg.962	-	Glucosamine-6-phosphate deaminase (EC 3.5.99.6)	41	313.2	178.1	-0.81	38520	29215.8	-135	0.0005	0.01502
fig|393133.27.peg.86	-	hypothetical protein	479	135.6	169.8	0.32	194804	325291	34.2	0.0006	0.01784
fig|393133.27.peg.2078	-	tRNA threonylcarbamoyladenosine biosynthesis protein TsaE	26	3.1	0.2	-1.79	239.9	18.6	-2.9	0.0007	0.02061
fig|393133.27.peg.1366	-	Branched-chain alpha-keto acid dehydrogenase, E1 component, beta subunit (EC 1.2.4.4)	56	240.1	156.3	-0.62	40342.2	35003.7	-83.9	0.0008	0.02265
fig|393133.27.peg.1415	-	UPF0118 membrane protein YdbI	94	105.2	69	-0.6	29658.3	25945.6	-36.2	0.0008	0.02265
fig|393133.27.peg.1619	-	Putative dipeptidase YtjP	98	36.1	21.6	-0.71	10607.4	8467.52	-14.5	0.0008	0.02265
fig|393133.27.peg.1817	-	Ribosome small subunit biogenesis RbfA-release protein RsgA	62	7.7	3.6	-0.93	1436.6	888.84	-4.1	0.0008	0.02265
fig|393133.27.peg.1518	-	N-acetylmuramoyl-L-alanine amidase (EC 3.5.1.28)	103	189.7	135.1	-0.49	58625.1	55655.4	-54.6	0.0009	0.02476
fig|393133.27.peg.1807	-	Phosphate:acyl-ACP acyltransferase PlsX (EC 2.3.1.n2)	65	58	27.2	-1.06	11305.5	7083.09	-30.7	0.0009	0.02476
fig|393133.27.peg.960	-	hypothetical protein	42	129.2	60.6	-1.08	16283.4	10179.8	-68.6	0.0009	0.02476
fig|393133.27.peg.51	-	Accessory gene regulator protein C	141	190.1	246.1	0.37	80393.9	138786	56	0.001	0.02726
fig|393133.27.peg.2048	-	UPF0348 protein family	71	90.9	54	-0.74	19364.4	15331.8	-36.9	0.0011	0.02944
fig|393133.27.peg.2071	-	Redox-sensing transcriptional repressor Rex	51	110.6	73	-0.59	16926.5	14896	-37.6	0.0011	0.02944
fig|393133.27.peg.1324	-	Polyribonucleotide nucleotidyltransferase (EC 2.7.7.8)	133	13.2	5.5	-1.12	5248.8	2927.66	-7.7	0.0012	0.03183
fig|393133.27.peg.28	-	PTS system, beta-glucoside-specific IIB component / PTS system, beta-glucoside-specific IIC component / PTS system, beta-glucoside-specific IIA component	148	333	443.4	0.41	147864	262495	110.4	0.0013	0.03417
fig|393133.27.peg.867	-	DEAD-box ATP-dependent RNA helicase DeaD (= CshA) (EC 3.6.4.13)	108	16.8	8.2	-0.96	5442.3	3532.58	-8.6	0.0014	0.03647
fig|393133.27.peg.1367	-	Dihydrolipoamide acyltransferase component of branched-chain alpha-keto acid dehydrogenase complex (EC 2.3.1.168)	86	163.7	104.8	-0.64	42226.9	36046	-58.9	0.0015	0.0384
fig|393133.27.peg.275	-	Ribonucleotide reductase of class III (anaerobic), activating protein (EC 1.97.1.4)	33	237.4	132	-0.84	23502.1	17428.8	-105.4	0.0015	0.0384
fig|393133.27.peg.1086	-	FIG028455: hypothetical protein	282	602.1	485.8	-0.31	509408	547980	-116.3	0.0016	0.04061
fig|393133.27.peg.2525	-	ATP synthase delta chain (EC 3.6.3.14)	35	172.6	51.1	-1.74	18127.7	7154.61	-121.5	0.0017	0.04278
fig|393133.27.peg.1263	-	Signal peptidase I (EC 3.4.21.89)	44	27.4	15.6	-0.77	3614.2	2749.94	-11.8	0.0019	0.0474
fig|393133.27.peg.1338	-	Late competence protein ComGC, access of DNA to ComEA, FIG007487	28	12.2	5.1	-1.12	1026.1	568.54	-7.1	0.002	0.04826
fig|393133.27.peg.2255	-	ABC transporter, substrate-binding protein (cluster 3, basic aa/glutamine/opines) / ABC transporter, permease protein (cluster 3, basic aa/glutamine/opines)	112	116.8	78.7	-0.56	39251.1	35275.7	-38.1	0.002	0.04826
fig|393133.27.peg.2824	-	Internalin-like protein (LPXTG motif) Lmo2821 homolog	211	216.6	287.7	0.41	137138	242857	71.1	0.002	0.04826
fig|393133.27.peg.894	-	Serine phosphatase RsbU, regulator of sigma subunit	81	277.8	201.8	-0.46	67495.7	65369.8	-76	0.002	0.04826
fig|393133.27.peg.1061	-	Dihydrolipoamide acetyltransferase component of pyruvate dehydrogenase complex (EC 2.3.1.12)	102	240.9	162.7	-0.56	73708.4	66394.1	-78.1	0.0021	0.04986
fig|393133.27.peg.2781	-	Multidrug resistance transporter, Bcr/CflA family	99	219.5	297.5	0.44	65190.7	117804	78	0.0021	0.04986
fig|393133.27.peg.1272	-	GTP-sensing transcriptional pleiotropic repressor CodY	60	49.7	27.8	-0.82	8948.8	6670.14	-21.9	0.0022	0.0506
fig|393133.27.peg.1318	-	Translation initiation factor 2	147	32.2	15.4	-1.02	14211.3	9059.69	-16.8	0.0022	0.0506
fig|393133.27.peg.1491	-	5'-methylthioadenosine nucleosidase (EC 3.2.2.16) @ S-adenosylhomocysteine nucleosidase (EC 3.2.2.9)	53	135.3	87.2	-0.63	21517.4	18488.9	-48.1	0.0022	0.0506
fig|393133.27.peg.1529	-	Holliday junction ATP-dependent DNA helicase RuvB (EC 3.6.4.12)	66	4.5	1.7	-1.02	888.6	451.66	-2.8	0.0022	0.0506
fig|393133.27.peg.1449	-	tRNA (adenine(22)-N(1))-methyltransferase (EC 2.1.1.217)	45	12.9	3.5	-1.63	1736	627.26	-9.4	0.0023	0.05209
fig|393133.27.peg.1927	-	Chorismate synthase (EC 4.2.3.5)	59	34	18.7	-0.83	6018.1	4409.97	-15.3	0.0023	0.05209
fig|393133.27.peg.110	-	Esterase/lipase	75	152.9	219.7	0.52	34392.8	65923.5	66.9	0.0026	0.05843
fig|393133.27.peg.1951	-	Segregation and condensation protein A	59	6.3	3.2	-0.78	1109.7	760.54	-3	0.0027	0.05977
fig|393133.27.peg.2847	-	Uncharacterized MFS-type transporter	107	306.7	415.9	0.44	98465.4	178025	109.2	0.0027	0.05977
fig|393133.27.peg.677	-	hypothetical protein	55	63	33.8	-0.88	10388.2	7442.19	-29.1	0.0028	0.06152
fig|393133.27.peg.105	-	Chitinase (EC 3.2.1.14)	154	197.3	255.3	0.37	91132.4	157240	58	0.0031	0.06662
fig|393133.27.peg.179	-	glycosyl hydrolase, family 31	218	131.4	178.6	0.44	85967.1	155703	47.1	0.0031	0.06662
fig|393133.27.peg.2783	-	GTP-binding and nucleic acid-binding protein YchF	71	68.5	46.1	-0.56	14581.5	13079	-22.4	0.0031	0.06662
fig|393133.27.peg.2851	-	Rhamnulokinase (EC 2.7.1.5)	103	200.4	278.3	0.47	61922.9	114667	77.9	0.0032	0.06827
fig|393133.27.peg.2794	-	Chromosome (plasmid) partitioning protein ParB	62	1.2	0.2	-0.96	231.8	38.21	-1.1	0.0033	0.06939
fig|393133.27.rna.56	-	tRNA-Gln-TTG	4	93.6	28.5	-1.68	1123.2	455.34	-65.1	0.0033	0.06939
fig|393133.27.peg.2738	-	glycosyl hydrolase, family 38	174	85.8	114	0.4	44804.6	79318.8	28.1	0.0034	0.07049
fig|393133.27.peg.2791	-	PTS system, beta-glucoside-specific IIB component / PTS system, beta-glucoside-specific IIC component / PTS system, beta-glucoside-specific IIA component	137	180.6	254.3	0.49	74228.9	139355	73.7	0.0034	0.07049
fig|393133.27.peg.2759	-	hydrolase, CocE/NonD family	124	206.2	274.1	0.41	76704.7	135962	67.9	0.0035	0.07156
fig|393133.27.peg.2839	-	Zinc-type alcohol dehydrogenase YcjQ	63	196.5	300.1	0.61	37131.7	75626.4	103.6	0.0035	0.07156
fig|393133.27.peg.2762	-	Inosine-5'-monophosphate dehydrogenase (EC 1.1.1.205) / CBS domain	89	466.2	348	-0.42	124470	123893	-118.2	0.0037	0.07512
fig|393133.27.peg.489	-	3-dehydroquinate dehydratase I (EC 4.2.1.10)	38	54.3	33.8	-0.67	6187.8	5136.41	-20.5	0.0038	0.07662
fig|393133.27.peg.1435	-	Superoxide dismutase [Mn] (EC 1.15.1.1)	45	45.4	27	-0.73	6122.9	4862.47	-18.3	0.0039	0.07811
fig|393133.27.peg.2829	-	Uncharacterized MFS-type transporter	80	177.8	245.8	0.47	42675.6	78663.4	68	0.004	0.07957
fig|393133.27.peg.2768	-	PTS system, cellobiose-specific IIC component	101	175.2	247.5	0.5	53096.8	99976.4	72.2	0.0041	0.08101
fig|393133.27.peg.1691	-	Regulatory protein RecX	56	9.7	4.2	-1.04	1636.3	945.95	-5.5	0.0043	0.08439
fig|393133.27.peg.53	-	Cyclic-di-AMP phosphodiesterase GdpP	123	361.2	476.5	0.4	133271	234424	115.3	0.0045	0.08774
fig|393133.27.peg.2755	-	Heterodimeric efflux ABC transporter, multidrug resistance => LmrC subunit of LmrCD	115	258.8	340.5	0.39	89281.1	156644	81.7	0.0046	0.08909
fig|393133.27.peg.2754	-	Para-aminobenzoate synthase, aminase component (EC 2.6.1.85) / Aminodeoxychorismate lyase (EC 4.1.3.38)	109	195.1	258.4	0.4	63785.1	112680	63.4	0.0047	0.09044
fig|393133.27.peg.1816	-	Ribulose-phosphate 3-epimerase (EC 5.1.3.1)	45	66.6	35.9	-0.87	8990.3	6459.74	-30.7	0.0049	0.09367
fig|393133.27.peg.1633	-	Acetaldehyde dehydrogenase (EC 1.2.1.10) / Alcohol dehydrogenase (EC 1.1.1.1)	174	93.4	72.9	-0.35	48779.8	50742.8	-20.5	0.005	0.09497
fig|393133.27.peg.1291	-	Transcriptional regulator GlnR	18	133	75.4	-0.81	7182.6	5427.69	-57.6	0.0053	0.10002
fig|393133.27.peg.948	-	DNA protection during starvation protein	33	261.2	163.2	-0.68	25862.6	21539	-98.1	0.0056	0.10501
fig|393133.27.peg.1686	-	Enoyl-[acyl-carrier-protein] reductase [NADPH] (EC 1.3.1.104), FabL	52	2.4	0.8	-0.94	372.8	159.86	-1.6	0.0058	0.10739
fig|393133.27.peg.2821	-	Uncharacterized MFS-type transporter	97	228.3	322	0.49	66430.9	124933	93.7	0.0058	0.10739
fig|393133.27.peg.2461	-	Uncharacterized amino acid permease, GabP family	111	306.3	231.7	-0.4	102014	102896	-74.6	0.0062	0.11408
fig|393133.27.peg.15	-	Cytochrome aa3-600 menaquinol oxidase subunit I	149	360.5	451.1	0.32	161163	268872	90.6	0.0067	0.12251
fig|393133.27.peg.1062	-	Dihydrolipoamide dehydrogenase of pyruvate dehydrogenase complex (EC 1.8.1.4)	94	211.3	149.8	-0.49	59595.9	56307	-61.6	0.0068	0.12282
fig|393133.27.peg.1353	-	Methenyltetrahydrofolate cyclohydrolase (EC 3.5.4.9) / Methylenetetrahydrofolate dehydrogenase (NADP+) (EC 1.5.1.5)	64	150.8	106	-0.5	28947.9	27123.9	-44.8	0.0068	0.12282
fig|393133.27.peg.2198	-	Oligopeptide ABC transporter, ATP-binding protein OppD (TC 3.A.1.5.1)	80	3.8	0.7	-1.53	920	217.33	-3.2	0.0069	0.12386
fig|393133.27.peg.1550	-	Glutamate-1-semialdehyde 2,1-aminomutase (EC 5.4.3.8)	86	22.1	13.2	-0.7	5690	4552.99	-8.8	0.0071	0.12668
fig|393133.27.peg.107	-	Heterodimeric efflux ABC transporter, permease/ATP-binding subunit 2	110	260.1	341.7	0.39	85821.2	150354	81.7	0.0072	0.12769
fig|393133.27.peg.108	-	Heterodimeric efflux ABC transporter, permease/ATP-binding subunit 1	103	183.9	264.7	0.52	56833.9	109070	80.8	0.0073	0.12792
fig|393133.27.peg.1500	-	UPF0297 protein YrzL	19	518	286.5	-0.85	29527.2	21772.1	-231.5	0.0073	0.12792
fig|393133.27.peg.1360	-	Arginine pathway regulatory protein ArgR, repressor of arg regulon	34	312.4	208.1	-0.58	31859.7	28298	-104.3	0.0074	0.12891
fig|393133.27.peg.2053	-	UPF0298 protein YlbG	19	305.2	190.7	-0.68	17397.2	14489.8	-114.6	0.0076	0.13161
fig|393133.27.peg.722	-	Transcriptional regulator, PadR family	18	219.7	119.4	-0.87	11864.9	8595.39	-100.3	0.0078	0.13429
fig|393133.27.peg.1673	-	2-succinyl-5-enolpyruvyl-6-hydroxy-3-cyclohexene-1-carboxylic-acid synthase (EC 2.2.1.9)	102	39.4	28.6	-0.45	12050.5	11662.3	-10.8	0.008	0.13693
fig|393133.27.peg.1876	-	Mn-dependent transcriptional regulator MntR	29	173.6	104.6	-0.73	15101.7	12132.5	-69	0.0081	0.13784
fig|393133.27.peg.109	-	Transcriptional regulator, AraC family	64	179	249	0.47	34367.3	63754.9	70	0.0082	0.13874
fig|393133.27.peg.99	-	Putative regulator of the mannose operon, ManO	33	192.9	118.9	-0.69	19096.8	15693.5	-74	0.0087	0.14636
fig|393133.27.peg.64	-	FtsK/SpoIIIE family protein, putative EssC/YukB component of Type VII secretion system	306	26.4	33.6	0.33	24269.8	41076	7.1	0.0089	0.14887
fig|393133.27.peg.1527	-	Queuine tRNA-ribosyltransferase (EC 2.4.2.29)	67	239.1	162	-0.56	48051.3	43404.4	-77.1	0.0094	0.15635
fig|393133.27.peg.2605	-	acetamidase/formamidase family protein	58	157.1	213	0.44	27332	49404.7	55.9	0.0095	0.15712
fig|393133.27.peg.2542	-	Homoserine dehydrogenase (EC 1.1.1.3)	88	272	198	-0.46	71803.7	69712	-73.9	0.0096	0.15789
fig|393133.27.peg.1059	-	Pyruvate dehydrogenase E1 component alpha subunit (EC 1.2.4.1)	65	334.4	240.1	-0.48	65211.5	62438.4	-94.3	0.0099	0.16192
fig|393133.27.peg.2819	-	Uncharacterized MFS-type transporter	102	150.4	197.6	0.39	46010.2	80623.6	47.2	0.01	0.16265
fig|393133.27.peg.1365	-	Branched-chain alpha-keto acid dehydrogenase, E1 component, alpha subunit (EC 1.2.4.4)	51	299.7	199.2	-0.59	45861.6	40636.8	-100.5	0.0101	0.16338
fig|393133.27.peg.597	-	Substrate-specific component BioY of biotin ECF transporter	40	168.5	94.5	-0.83	20224.8	15112.6	-74.1	0.0103	0.1657
fig|393133.27.peg.2720	-	Efflux ABC transporter for glutathione/L-cysteine, essential for assembly of bd-type respiratory oxidases => CydC subunit	102	119	162.1	0.44	36421.5	66155.2	43.1	0.0105	0.16709
fig|393133.27.peg.828	-	Hydroxymethylglutaryl-CoA reductase (EC 1.1.1.34)	78	0.6	0.1	-0.58	135.3	17.49	-0.5	0.0105	0.16709
fig|393133.27.peg.2712	-	PTS system, cellobiose-specific IIC component	115	196.8	259.7	0.4	67899.5	119477	62.9	0.0106	0.16778
fig|393133.27.peg.60	-	Putative secretion accessory protein EsaA/YueB @ Bacteriophage SPP1 receptor	246	50.6	66	0.38	37373.8	64955.5	15.4	0.0107	0.16845
fig|393133.27.peg.2729	-	Multi antimicrobial extrusion protein (Na(+)/drug antiporter), MATE family of MDR efflux pumps	89	220.2	305.7	0.47	58803.9	108827	85.5	0.0108	0.16912
fig|393133.27.peg.256	-	Internalin G (LPXTG motif)	128	82.5	104.3	0.33	31683.8	53385.2	21.8	0.0111	0.1729
fig|393133.27.peg.172	-	Internalin-like protein (LPXTG motif) Lmo0610 homolog	125	369.4	461.3	0.32	138526	230636	91.9	0.0112	0.173
fig|393133.27.peg.156	-	Putative peptidoglycan bound protein (LPXTG motif) Lmo0159 homolog	144	162	200.7	0.31	69983.4	115591	38.7	0.0113	0.173
fig|393133.27.peg.90	-	ATP synthase alpha chain (EC 3.6.3.14)	102	84.9	118.6	0.48	25973.4	48382.1	33.7	0.0113	0.173
fig|393133.27.peg.1333	-	Lipoprotein	91	154.6	113.3	-0.45	42204.1	41223.1	-41.3	0.0114	0.173
fig|393133.27.peg.2372	-	Na(+) H(+) antiporter subunit B	35	0.9	0.1	-0.81	90.3	8.16	-0.8	0.0114	0.173
fig|393133.27.peg.2785	-	beta-glucosidase (EC 3.2.1.21)	137	117.3	153.2	0.38	48202.5	83959.1	35.9	0.0116	0.17513
fig|393133.27.peg.121	-	Phage tail length tape-measure protein T	135	95.6	127.1	0.41	38718.2	68650.6	31.5	0.0119	0.17874
fig|393133.27.peg.217	-	Cell division-associated, ATP-dependent zinc metalloprotease FtsH	130	10.7	4.7	-1.05	4190.5	2439.53	-6.1	0.0122	0.18232
fig|393133.27.peg.290	-	Two-component system YycFG regulatory protein YycI	64	44.9	24.5	-0.85	8618.7	6260.67	-20.4	0.0124	0.18437
fig|393133.27.peg.356	-	Transcriptional regulator, DeoR family	57	140.1	107.9	-0.37	23953.7	24612.2	-32.1	0.0128	0.18894
fig|393133.27.peg.2716	-	Gluconokinase (EC 2.7.1.12)	106	190	241.3	0.34	60416.7	102295	51.3	0.0129	0.18894
fig|393133.27.peg.35	-	PTS system, cellobiose-specific IIC component	103	251.4	332.8	0.4	77670.4	137125	81.5	0.0129	0.18894
fig|393133.27.peg.1748	-	hypothetical protein	68	108.2	81.1	-0.41	22075.9	22056.6	-27.1	0.013	0.18947
fig|393133.27.peg.154	-	DinG family ATP-dependent helicase CPE1197	157	261.7	334.1	0.35	123263	209836	72.4	0.0132	0.19049
fig|393133.27.peg.2118	-	ABC transporter-like sensor and permease protein	187	311.1	253.8	-0.29	174525	189851	-57.3	0.0132	0.19049
fig|393133.27.peg.1322	-	FMN adenylyltransferase (EC 2.7.7.2) / Riboflavin kinase (EC 2.7.1.26)	64	13.8	7.7	-0.77	2651.1	1961.21	-6.1	0.0134	0.19244
fig|393133.27.peg.1037	-	Unknown pentose utilization regulator, LacI family	73	134.1	100.9	-0.41	29363.2	29468.5	-33.2	0.0139	0.19865
fig|393133.27.peg.1370	-	6-phosphogluconate dehydrogenase, decarboxylating (EC 1.1.1.44)	108	0.4	0.1	-0.41	132.4	27.21	-0.3	0.0144	0.2048
fig|393133.27.peg.1713	-	Transcriptional regulator, AcrR family	51	210	141.3	-0.57	32124.6	28829.1	-68.6	0.0147	0.20806
fig|393133.27.peg.1670	-	O-succinylbenzoic acid--CoA ligase (EC 6.2.1.26)	86	35.3	25	-0.48	9104.9	8595.99	-10.3	0.0149	0.20888
fig|393133.27.peg.2841	-	Inner membrane ABC transporter permease protein YcjO	85	217	304.3	0.49	55340.8	103446	87.2	0.0149	0.20888
fig|393133.27.peg.2652	-	PTS system, IIC component, UlaA-type	101	73.8	101.7	0.46	22356.8	41096.4	27.9	0.0152	0.21208
fig|393133.27.peg.979	-	D-alanine--poly(phosphoribitol) ligase subunit 1 (EC 6.1.1.13)	128	40.8	30.2	-0.42	15657.3	15446.5	-10.6	0.0153	0.21247
fig|393133.27.peg.26	-	hypothetical protein	48	187	267.1	0.51	26930	51277.7	80.1	0.0155	0.21423
fig|393133.27.peg.2011	-	Two-component system sensor histidine kinase	142	7	4.1	-0.65	3003.2	2354.19	-2.9	0.0156	0.21461
fig|393133.27.peg.139	-	hypothetical protein	17	2.7	8.8	1.41	137.7	601.61	6.1	0.016	0.21909
fig|393133.27.peg.1014	-	Uncharacterized protein YkuJ	14	127	70.3	-0.84	5335.9	3937.39	-56.7	0.0163	0.2208
fig|393133.27.peg.1492	-	Hypothetical protein perhaps functionally coupled to transcription elongation factor GreA	38	90.9	58.5	-0.63	10367.1	8885.11	-32.5	0.0164	0.2208
fig|393133.27.peg.2645	-	Serine/threonine protein phosphatase family protein	112	118.2	148.7	0.33	39711.5	66608.3	30.5	0.0165	0.2208
fig|393133.27.peg.2775	-	Glutathione biosynthesis bifunctional protein gshF (EC 6.3.2.2)(EC 6.3.2.3)	150	448.1	558.7	0.32	201651	335207	110.6	0.0165	0.2208
fig|393133.27.peg.2823	-	Transcriptional regulator, AraC family / Glycoside hydrolase	166	124.1	165.3	0.41	61822.4	109783	41.2	0.0165	0.2208
fig|393133.27.peg.2583	-	Putative formate dehydrogenase YrhE	146	87.7	119.8	0.45	38431.1	69991	32.1	0.0167	0.22247
fig|393133.27.peg.1019	-	Potassium efflux system KefA protein / Small-conductance mechanosensitive channel	61	129.4	86.8	-0.57	23684.3	21188.5	-42.6	0.0169	0.22412
fig|393133.27.peg.1671	-	Naphthoate synthase (EC 4.1.3.36)	48	52.1	35.5	-0.54	7503.5	6825.39	-16.6	0.017	0.22443
fig|393133.27.peg.963	-	Predicted transcriptional regulator of N-Acetylglucosamine utilization, GntR family	40	118.3	66.4	-0.82	14201.7	10623.7	-51.9	0.0174	0.22869
fig|393133.27.peg.1311	-	Intramembrane protease RasP/YluC, implicated in cell division based on FtsL cleavage	78	120.2	85.4	-0.49	28132.8	26650.5	-34.8	0.0176	0.23029
fig|393133.27.peg.157	-	Putative peptidoglycan bound protein (LPXTG motif) Lmo0160 homolog	113	297.5	371.9	0.32	100857	168109	74.4	0.0178	0.23187
fig|393133.27.peg.180	-	Alpha-glucosidases, family 31 of glycosyl hydrolases	160	176.5	235.5	0.41	84720.4	150725	59	0.0179	0.23215
fig|393133.27.peg.152	-	Zinc ABC transporter, permease protein AdcB	62	112	151.2	0.43	20826.1	37502.7	39.3	0.0181	0.23269
fig|393133.27.peg.2845	-	hypothetical protein	160	285.2	357.2	0.32	136894	228597	72	0.0181	0.23269
fig|393133.27.peg.200	-	Zinc metalloproteinase aureolysin (EC 3.4.24.29)	104	133.1	167.3	0.33	41515.8	69576.3	34.2	0.0182	0.23296
fig|393133.27.peg.1419	-	hypothetical protein	64	76.3	58.6	-0.38	14652.3	15000.8	-17.7	0.0188	0.23857
fig|393133.27.peg.1441	-	Zinc uptake regulation protein Zur	29	211.6	139.4	-0.6	18407	16171	-72.2	0.0188	0.23857
fig|393133.27.peg.2101	-	Pyridoxal 5'-phosphate synthase (glutamine hydrolyzing), synthase subunit (EC 4.3.3.6)	44	12.2	6.6	-0.79	1606.6	1165.59	-5.5	0.0191	0.2403
fig|393133.27.peg.2840	-	Inner membrane ABC transporter permease protein YcjP	68	179.6	251.7	0.48	36634.2	68470.5	72.2	0.0191	0.2403
fig|393133.27.peg.2761	-	ATP-dependent DNA helicase RecQ	121	259.4	334.2	0.36	94148.2	161761	74.9	0.0195	0.24429
fig|393133.27.peg.2816	-	hypothetical protein	64	217.1	288.4	0.41	41676.6	73820	71.3	0.0197	0.24575
fig|393133.27.peg.106	-	Sugar kinase and transcription regulator (EC 2.7.1.-)	58	207	290.5	0.49	36018.3	67395.9	83.5	0.0201	0.24863
fig|393133.27.peg.2041	-	16S rRNA (cytosine(1402)-N(4))-methyltransferase (EC 2.1.1.199)	58	23.7	14.1	-0.72	4130.3	3260.51	-9.7	0.0201	0.24863
fig|393133.27.peg.1340	-	Late competence protein ComGA, access of DNA to ComEA	79	6.7	4	-0.61	1580	1274.83	-2.6	0.0203	0.25006
fig|393133.27.peg.2684	-	Potassium-transporting ATPase B chain (EC 3.6.3.12) (TC 3.A.3.7.1)	98	84.6	113.3	0.42	24864.3	44404.4	28.7	0.0207	0.25392
fig|393133.27.peg.2403	-	Iron-sulfur cluster assembly protein SufB	91	0.1	0	-0.18	36	0	-0.1	0.0208	0.25409
fig|393133.27.peg.1745	-	Shikimate kinase I (EC 2.7.1.71)	38	64.4	34.9	-0.87	7342.6	5302.46	-29.5	0.0213	0.2573
fig|393133.27.peg.416	-	Pyruvate-utilizing enzyme, similar to phosphoenolpyruvate synthase	177	132.8	162.9	0.29	70535.6	115341	30.1	0.0213	0.2573
fig|393133.27.rna.8	-	tRNA-Leu-TAG	1	77.3	182.9	1.23	231.9	731.69	105.6	0.0214	0.2573
fig|393133.27.peg.1394	-	RecA protein	79	4.1	1.9	-0.85	982.7	584.92	-2.3	0.0215	0.2573
fig|393133.27.peg.2773	-	Membrane protein	98	160.3	118.9	-0.43	47123	46598.2	-41.4	0.0215	0.2573
fig|393133.27.peg.2046	-	LSU ribosomal protein L32p @ LSU ribosomal protein L32p, zinc-dependent	9	219.8	124	-0.82	5935.8	4463.94	-95.8	0.0217	0.25864
fig|393133.27.peg.2764	-	Bis-ABC ATPase BA0228	106	140.1	178.4	0.35	44547.1	75635.8	38.3	0.0226	0.26721
fig|393133.27.peg.999	-	KtrCD potassium uptake system, integral membrane component KtrD	113	69.7	50.1	-0.47	23643.3	22626.8	-19.7	0.0226	0.26721
fig|393133.27.peg.199	-	Thiol-activated cytolysin	119	380	483.6	0.35	135673	230202	103.6	0.0229	0.2686
fig|393133.27.peg.34	-	glycosyl hydrolase, family 9	142	200	272.7	0.45	85189.4	154920	72.8	0.0229	0.2686
fig|393133.27.peg.2749	-	Multidrug resistance ABC transporter permease/ATP-binding protein BmrA	105	228.9	300.7	0.39	72090.1	126299	71.9	0.023	0.2687
fig|393133.27.peg.2371	-	Na(+) H(+) antiporter subunit A	176	0.2	0	-0.25	103.5	4.68	-0.2	0.0231	0.2688
fig|393133.27.peg.18	-	Capsule biosynthesis protein capA	92	138.6	175.4	0.34	38244.6	64541.1	36.8	0.0232	0.2689
fig|393133.27.peg.2820	-	N-acyl-L-amino acid amidohydrolase (EC 3.5.1.14)	75	171	229.4	0.42	38465.7	68834.2	58.5	0.0239	0.27593
fig|393133.27.peg.87	-	hypothetical protein	187	151.1	186.8	0.3	84773.9	139719	35.7	0.024	0.276
fig|393133.27.peg.1861	-	FIG006988: Lipase/Acylhydrolase with GDSL-like motif	60	155.9	119.6	-0.38	28053.4	28700.1	-36.3	0.0242	0.27722
fig|393133.27.peg.2769	-	ROK family protein	51	121.7	186	0.61	18621.7	37937.4	64.3	0.0245	0.27957
fig|393133.27.peg.1974	-	Transcriptional regulator, GntR family	58	442.5	337.8	-0.39	76996.6	78363.1	-104.7	0.0248	0.2819
fig|393133.27.peg.1287	-	tRNA dimethylallyltransferase (EC 2.5.1.75)	59	85.2	61.6	-0.46	15081.5	14534.8	-23.6	0.0253	0.28647
fig|393133.27.peg.1468	-	Ribosomal protein L11 methyltransferase	59	108.4	81.8	-0.4	19189.2	19300.8	-26.6	0.026	0.29327
fig|393133.27.peg.2760	-	DNA topoisomerase III (EC 5.99.1.2)	137	216.6	260.8	0.27	89040.5	142933	44.2	0.0262	0.2944
fig|393133.27.peg.2541	-	Threonine synthase (EC 4.2.3.1)	64	346.2	247	-0.49	66461.1	63226.2	-99.2	0.0267	0.29888
fig|393133.27.peg.832	-	Auxin efflux carrier family protein	73	54.3	71.3	0.39	11898.8	20832.3	17	0.0269	0.29998
fig|393133.27.peg.1430	-	Ribonuclease J2 (endoribonuclease in RNA processing)	117	24.8	15.4	-0.66	8696.1	7189.89	-9.4	0.0273	0.30322
fig|393133.27.peg.2685	-	Potassium-transporting ATPase A chain (EC 3.6.3.12) (TC 3.A.3.7.1)	97	138.3	200.2	0.53	40253.9	77668.7	61.8	0.0274	0.30322
fig|393133.27.peg.8	-	Cardiolipin synthase, bacterial type ClsA	106	242.8	308.7	0.35	77216.1	130909	65.9	0.0275	0.30322
fig|393133.27.peg.185	-	SSU rRNA (adenine(1518)-N(6)/adenine(1519)-N(6))-dimethyltransferase (EC 2.1.1.182)	59	50.4	34.7	-0.53	8912	8177.65	-15.7	0.0283	0.31082
fig|393133.27.peg.2055	-	Allergen V5/Tpx-1 related	96	214.5	155.3	-0.46	61787.8	59620.4	-59.3	0.0284	0.31082
fig|393133.27.peg.1389	-	Oxidoreductase, short-chain dehydrogenase/reductase family	54	239.7	169.2	-0.5	38831.8	36553.8	-70.5	0.0291	0.31605
fig|393133.27.peg.2647	-	hypothetical protein	66	205	260.4	0.34	40588.5	68734	55.4	0.0291	0.31605
fig|393133.27.peg.2724	-	Acyl-coenzyme A synthetases/AMP-(fatty) acid ligases, YtcI homolog	98	200.6	259.2	0.37	58982.5	101616	58.6	0.0292	0.31605
fig|393133.27.peg.336	-	Internalin-like protein (LPXTG motif) Lmo0333 homolog	480	149.8	169.6	0.18	215749	325622	19.8	0.0297	0.32019
fig|393133.27.peg.38	-	Agmatine/putrescine antiporter, associated with agmatine catabolism	101	179.7	262.2	0.54	54448.5	105946	82.5	0.0298	0.32019
fig|393133.27.peg.1060	-	Pyruvate dehydrogenase E1 component beta subunit (EC 1.2.4.1)	61	106.9	78.3	-0.44	19556.1	19115.8	-28.5	0.0302	0.3233
fig|393133.27.peg.458	-	FIG001454: Transglutaminase-like enzymes, putative cysteine proteases	157	197.3	235.4	0.25	92928.6	147806	38.1	0.0314	0.33493
fig|393133.27.peg.2405	-	Cysteine desulfurase (EC 2.8.1.7) => SufS	75	0.4	0	-0.41	80.6	5.64	-0.3	0.0317	0.33691
fig|393133.27.peg.1624	-	Probable cell division protein YtgP	143	183.4	147.1	-0.32	78674.7	84134.3	-36.3	0.032	0.33888
fig|393133.27.peg.2675	-	Transcriptional regulator, AraC family	63	132	175.6	0.41	24946.1	44241	43.6	0.033	0.34822
fig|393133.27.peg.1802	-	Ribonuclease III (EC 3.1.26.3)	44	174.3	123.2	-0.5	23007.4	21677	-51.1	0.0348	0.3646
fig|393133.27.peg.2722	-	Cytochrome d ubiquinol oxidase subunit I (EC 1.10.3.-)	83	171	239.2	0.48	42579.6	79421	68.2	0.0348	0.3646
fig|393133.27.peg.1605	-	DNA translocase FtsK	153	123.4	102.3	-0.27	56651	62618.5	-21.1	0.0351	0.36514
fig|393133.27.peg.2360	-	Glucose-6-phosphate isomerase (EC 5.3.1.9)	95	0.4	0	-0.42	102.5	5.64	-0.3	0.0351	0.36514
fig|393133.27.peg.1843	-	Lipoprotein signal peptidase (EC 3.4.23.36)	46	108.8	78.5	-0.47	15014.4	14450	-30.3	0.0355	0.36749
fig|393133.27.peg.2832	-	Nitroreductase family protein	40	217	317.4	0.55	26041.8	50790.9	100.4	0.0356	0.36749
fig|393133.27.peg.2719	-	Efflux ABC transporter for glutathione/L-cysteine, essential for assembly of bd-type respiratory oxidases => CydD subunit	112	127.6	165.9	0.38	42870.5	74337.8	38.3	0.0357	0.36749
fig|393133.27.peg.1344	-	Rhodanese-like domain protein	35	109.3	74	-0.56	11477.7	10364.6	-35.3	0.036	0.36775
fig|393133.27.peg.1420	-	Manganese transport protein MntH	115	81.3	64.2	-0.33	28044.9	29550.2	-17.1	0.036	0.36775
fig|393133.27.peg.1466	-	SSU ribosomal protein S21p	7	119.9	50.7	-1.23	2517.1	1418.2	-69.2	0.0361	0.36775
fig|393133.27.peg.2329	-	1-phosphofructokinase (EC 2.7.1.56)	68	73.4	44.1	-0.72	14972.8	11986.6	-29.3	0.0367	0.37257
fig|393133.27.peg.2691	-	Similar to rod shape-determining protein RodA	96	216.2	282.2	0.38	62258.4	108356	66	0.0372	0.37478
fig|393133.27.peg.2503	-	Ribosome hibernation promoting factor Hpf	44	300.5	215.3	-0.48	39672.3	37901.1	-85.2	0.0373	0.37478
fig|393133.27.peg.37	-	Putrescine carbamoyltransferase (EC 2.1.3.6)	70	275.8	389.7	0.5	57924	109110	113.9	0.0373	0.37478
fig|393133.27.peg.1347	-	Aminopeptidase YpdF (MP-, MA-, MS-, AP-, NP- specific)	81	126	93.1	-0.43	30624.3	30172.6	-32.9	0.0377	0.37751
fig|393133.27.peg.2802	-	Hydrolase, haloacid dehalogenase-like family	46	72.9	99.4	0.44	10058.4	18287.2	26.5	0.0382	0.38122
fig|393133.27.peg.1271	-	ATP-dependent hsl protease ATP-binding subunit HslU	84	138.1	109	-0.34	34807.7	36638.9	-29.1	0.0384	0.38192
fig|393133.27.peg.1400	-	DNA mismatch repair protein MutL	118	95.2	75.4	-0.33	33716.4	35603.7	-19.8	0.0393	0.38956
fig|393133.27.peg.491	-	hydrolase, CocE/NonD family	134	316.5	373.9	0.24	127224	200404	57.4	0.0397	0.3922
fig|393133.27.peg.468	-	hypothetical protein	21	11.9	6.5	-0.79	750	543.47	-5.4	0.04	0.39351
fig|393133.27.peg.2753	-	Para-aminobenzoate synthase, amidotransferase component (EC 2.6.1.85)	35	262.7	353.2	0.43	27588.2	49452.3	90.5	0.0401	0.39351
fig|393133.27.peg.1506	-	RecD-like DNA helicase YrrC	143	131.8	103.1	-0.35	56530.9	58999.8	-28.6	0.0405	0.39481
fig|393133.27.peg.1839	-	Pyrimidine operon regulatory protein PyrR	33	284.8	208.7	-0.45	28194.7	27542.9	-76.1	0.0405	0.39481
fig|393133.27.peg.2110	-	Transcriptional repressor GlcR, DeoR family	55	284.7	228.1	-0.32	46978.5	50177.7	-56.6	0.0407	0.39545
fig|393133.27.peg.2220	-	ABC transporter, ATP-binding protein EcsA	55	194.3	147.5	-0.39	32063.3	32460.6	-46.8	0.0409	0.39575
fig|393133.27.peg.284	-	Methionine ABC transporter ATP-binding protein	51	316.1	407	0.36	48365.3	83032.6	90.9	0.041	0.39575
fig|393133.27.peg.1328	-	LSU ribosomal protein L33p @ LSU ribosomal protein L33p, zinc-dependent	16	152.3	101.4	-0.58	7311.6	6491.32	-50.9	0.0413	0.39734
fig|393133.27.peg.2572	-	Putative peptidoglycan bound protein (LPXTG motif) Lmo2576 homolog	336	147.1	170.5	0.21	148248	229149	23.4	0.0418	0.40084
fig|393133.27.peg.895	-	Anti-sigma B factor antagonist RsbV	27	366.2	266.5	-0.46	29664.9	28777.7	-99.8	0.0428	0.4091
fig|393133.27.peg.512	-	Internalin-like protein (LPXTG motif) Lmo0514 homolog	131	110.6	133.2	0.27	43454.7	69782.1	22.6	0.0432	0.41159
fig|393133.27.peg.2800	-	N-acetylmannosamine kinase (EC 2.7.1.60)	52	181.6	237.4	0.38	28335.2	49378	55.8	0.0435	0.41311
fig|393133.27.peg.1718	-	ATP-dependent RNA helicase YfmL	76	138.6	97.7	-0.5	31592.2	29685.6	-40.9	0.0439	0.41557
fig|393133.27.peg.332	-	Internalin-like protein (LPXTG motif) Lmo0327 homolog / murein-hydrolysing domain	364	186	214.6	0.21	203063	312509	28.7	0.0443	0.41667
fig|393133.27.peg.598	-	Transcriptional regulator, PadR family	31	255.5	178.3	-0.52	23758.3	22111.7	-77.1	0.0443	0.41667
fig|393133.27.peg.2808	-	hypothetical protein	21	19.7	11.8	-0.7	1242.1	987.13	-8	0.0446	0.41816
fig|393133.27.peg.609	-	Internalin-like protein (LPXTG motif) Lmo0610 homolog	153	169	197.6	0.22	77560.7	120906	28.6	0.0452	0.42244
fig|393133.27.peg.92	-	ATP synthase beta chain (EC 3.6.3.14)	93	202.1	260.4	0.36	56388.6	96880	58.3	0.0459	0.42763
fig|393133.27.peg.2240	-	2,4-dienoyl-CoA reductase [NADPH] (EC 1.3.1.34)	118	91.4	110.9	0.28	32363.7	52333.7	19.5	0.0461	0.42813
fig|393133.27.peg.198	-	Phosphatidylinositol-specific phospholipase C (EC 4.6.1.13)	79	210.8	255.1	0.27	49965.2	80625.8	44.3	0.0463	0.42864
fig|393133.27.peg.1320	-	Ribosome-binding factor A	23	185.4	110.9	-0.74	12794.8	10199.8	-74.6	0.0468	0.43191
fig|393133.27.peg.2217	-	Uroporphyrinogen III decarboxylase (EC 4.1.1.37)	73	15	11.1	-0.4	3291.1	3247.57	-3.9	0.047	0.43197
fig|393133.27.peg.307	-	PTS system, cellobiose-specific IIC component	80	76.3	103.2	0.43	18306.5	33008.1	26.9	0.0471	0.43197
fig|393133.27.peg.1364	-	Dihydrolipoamide dehydrogenase of branched-chain alpha-keto acid dehydrogenase (EC 1.8.1.4)	82	229.9	156.5	-0.55	56551.8	51339.4	-73.4	0.0477	0.43476
fig|393133.27.peg.75	-	Probable carboxyvinyl-carboxyphosphonate phosphorylmutase (EC 2.7.8.23)	36	141.3	198.3	0.49	15264.5	28559.4	57	0.0477	0.43476
fig|393133.27.peg.2356	-	Probable glutamate/gamma-aminobutyrate antiporter	109	109.6	137.2	0.32	35854.5	59836.8	27.6	0.0483	0.43843
fig|393133.27.peg.95	-	hypothetical protein	46	184.1	240	0.38	25411.4	44163.4	55.9	0.0484	0.43843
fig|393133.27.peg.2548	-	Integral membrane protein LafC, accessory function in glycolipid and LTA synthesis	81	322.7	408.7	0.34	78426.5	132422	86	0.0488	0.44025
fig|393133.27.peg.898	-	Phosphoserine phosphatase RsbX (EC 3.1.3.3)	50	164.9	124.9	-0.4	24728.5	24971.2	-40	0.0489	0.44025
fig|393133.27.peg.14	-	Cytochrome aa3-600 menaquinol oxidase subunit II	78	332.8	422.7	0.34	77883	131891	89.9	0.0492	0.44071
fig|393133.27.peg.841	-	Transcriptional regulator, MarR family	37	222.3	147.3	-0.59	24671.6	21801.6	-75	0.0493	0.44071
fig|393133.27.peg.2455	-	transporter, MMPL family	143	160.7	198.1	0.3	68933.3	113297	37.4	0.0494	0.44071
fig|393133.27.peg.2692	-	FtsW-like protein YlaO	86	139.4	186.4	0.42	35974.3	64120.4	47	0.0497	0.44204
fig|393133.27.peg.2837	-	Putative oxidoreductase YcjS (EC 1.-.-.-), NADH-binding	53	138.5	217.2	0.65	22020.6	46053.7	78.7	0.0499	0.44204
fig|393133.27.peg.2756	-	Heterodimeric efflux ABC transporter, multidrug resistance => LmrD subunit of LmrCD	129	263.9	329.7	0.32	102141	170127	65.8	0.05	0.44204
fig|393133.27.peg.2776	-	6-phospho-beta-glucosidase (EC 3.2.1.86)	98	241.1	313.6	0.38	70893.7	122917	72.4	0.0503	0.44336
fig|393133.27.peg.1536	-	Glycerol uptake facilitator protein	67	122.2	157.3	0.36	24563.3	42145.7	35.1	0.0512	0.44995
fig|393133.27.peg.893	-	Anti-sigma B factor RsbT	30	308.7	211.8	-0.54	27782.7	25418.4	-96.9	0.0518	0.45339
fig|393133.27.peg.2693	-	Mg(2+) transport ATPase, P-type (EC 3.6.3.2)	163	109.8	138.9	0.34	53698	90546.1	29.1	0.0519	0.45339
fig|393133.27.peg.2774	-	Efflux ABC transporter, ATP-binding protein	61	93.3	66.5	-0.48	17069.2	16222.4	-26.8	0.0521	0.45379
fig|393133.27.peg.2047	-	FIG01269488: protein, clustered with ribosomal protein L32p	28	457	353.6	-0.37	38390.2	39599.8	-103.5	0.0523	0.45419
fig|393133.27.peg.2728	-	PhnB protein	22	123.3	174.2	0.5	8136.9	15329.3	50.9	0.0525	0.45459
fig|393133.27.peg.27	-	Cytoplasmic copper homeostasis protein CutC	42	144.1	200.5	0.47	18153.7	33680.4	56.4	0.0527	0.45498
fig|393133.27.peg.1091	-	dTDP-4-dehydrorhamnose reductase (EC 1.1.1.133)	75	332.9	262.1	-0.34	74894.9	78631.8	-70.8	0.0531	0.45709
fig|393133.27.peg.2687	-	PTS system, cellobiose-specific IIC component	90	160.3	210.4	0.39	43293.6	75735.6	50	0.0538	0.45995
fig|393133.27.peg.1190	-	Uroporphyrinogen-III methyltransferase (EC 2.1.1.107) / Uroporphyrinogen-III synthase (EC 4.2.1.75)	88	6.2	3.7	-0.59	1624	1319.3	-2.4	0.0539	0.45995
fig|393133.27.peg.2732	-	Transcriptional regulator AdhR, MerR family	31	153.6	193.7	0.33	14283.7	24014.2	40.1	0.0539	0.45995
fig|393133.27.peg.506	-	PTS system, galactitol-specific IIC component	100	157.9	191.2	0.27	47373	76487.1	33.3	0.0544	0.46287
fig|393133.27.peg.1755	-	ATP-dependent DNA helicase UvrD/PcrA (EC 3.6.4.12)	150	11.3	7.1	-0.61	5075.9	4236.07	-4.2	0.0548	0.46493
fig|393133.27.peg.2827	-	D-3-phosphoglycerate dehydrogenase (EC 1.1.1.95)	81	211.3	267	0.34	51355.3	86506.5	55.7	0.0551	0.46613
fig|393133.27.peg.2737	-	PTS system, IIA component / PTS system, IIB component / PTS system, IIC component	151	150.6	206	0.45	68240.9	124438	55.4	0.0555	0.46817
fig|393133.27.rna.41	-	tRNA-Leu-TAG	1	75.3	173.7	1.19	226	694.83	98.4	0.0564	0.4744
fig|393133.27.peg.151	-	Zinc ABC transporter, ATP-binding protein AdcC	50	155.4	208.6	0.42	23311.4	41713.9	53.2	0.0567	0.47557
fig|393133.27.peg.1314	-	Bacterial ribosome SSU maturation protein RimP	28	193	134.9	-0.51	16208.6	15109.8	-58.1	0.0578	0.48342
fig|393133.27.peg.2438	-	glycosyl hydrolase, family 31	243	152.2	177.4	0.22	110944	172406	25.2	0.0585	0.48708
fig|393133.27.peg.1567	-	Pyruvate kinase (EC 2.7.1.40) / Phosphohistidine swiveling domain	109	21.6	10	-1.04	7071.1	4350.83	-11.6	0.0586	0.48708
fig|393133.27.peg.130	-	5'-nucleotidase (EC 3.1.3.5)	134	157.2	201.8	0.36	63205.2	108188	44.6	0.0588	0.48708
fig|393133.27.peg.842	-	Cation-transporting ATPase	164	112	130.3	0.22	55096.2	85450.3	18.3	0.0589	0.48708
fig|393133.27.peg.5	-	DNA recombination and repair protein RecF	60	34.9	23.9	-0.53	6286.4	5742.35	-11	0.0594	0.48984
fig|393133.27.peg.334	-	Internalin-like protein (LPXTG motif) Lmo0331 homolog	179	208.7	241.3	0.21	112092	172751	32.5	0.0603	0.49531
fig|393133.27.peg.874	-	Uncharacterized MFS-type transporter YtbD	90	30.3	38.1	0.32	8180.4	13708.2	7.8	0.0604	0.49531
fig|393133.27.peg.2091	-	Argininosuccinate lyase (EC 4.3.2.1)	76	50.6	63.4	0.32	11528.9	19280	12.9	0.0609	0.49803
fig|393133.27.peg.2567	-	Nicotinamidase (EC 3.5.1.19)	40	141.9	203	0.51	17033.2	32475.3	61	0.0621	0.5063
fig|393133.27.peg.565	-	Histidinol dehydrogenase (EC 1.1.1.23)	68	27.4	35.7	0.37	5583	9714.31	8.3	0.0625	0.5063
fig|393133.27.peg.897	-	RNA polymerase sigma factor SigB	45	185.4	122.3	-0.6	25022.9	22010	-63.1	0.0625	0.5063
fig|393133.27.peg.31	-	Hydrolase, haloacid dehalogenase-like family	48	125.8	167.9	0.41	18118.1	32231.8	42.1	0.0626	0.5063
fig|393133.27.peg.2579	-	Sensor histidine kinase colocalized with HrtAB transporter	89	119.8	154.5	0.36	31995.1	55017.9	34.7	0.0632	0.50945
fig|393133.27.peg.259	-	Internalin E (LPXTG motif)	138	171.6	203.5	0.24	71042	112307	31.9	0.0635	0.50945
fig|393133.27.peg.2232	-	Efflux ABC transporter, ATP-binding protein	65	56.7	71.7	0.33	11056.5	18636.5	15	0.0638	0.50945
fig|393133.27.rna.73	-	LSU rRNA ## 23S rRNA, large subunit ribosomal RNA	164	56	47	-0.25	27562.8	30854.8	-9	0.064	0.50945
fig|393133.27.peg.331	-	FIG011400: transcriptional activator of Lmo0327 homolog	66	24.2	31.3	0.36	4786.9	8271.29	7.2	0.0641	0.50945
fig|393133.27.peg.77	-	Pentapeptide repeat family protein	39	286.1	384.4	0.42	33475.3	59964.8	98.3	0.0641	0.50945
fig|393133.27.peg.3	-	hypothetical protein	96	51.9	72.8	0.48	14942.8	27944	20.9	0.0642	0.50945
fig|393133.27.peg.1685	-	DUF402 family nucleoside diphosphatase	40	69.1	46.6	-0.56	8297.1	7449.56	-22.6	0.066	0.52092
fig|393133.27.peg.583	-	Extracellular protein	33	102.6	133.2	0.37	10159.1	17584.8	30.6	0.066	0.52092
fig|393133.27.peg.2098	-	PTS system, galactitol-specific IIA component (EC 2.7.1.200)	33	15.2	9.2	-0.67	1501.6	1213.87	-6	0.0669	0.52599
fig|393133.27.peg.2668	-	PTS system, galactitol-specific IIC component	99	47	59.4	0.33	13965.7	23520.5	12.4	0.067	0.52599
fig|393133.27.peg.2679	-	Putative UV-damage repair protein UvrX	81	78.7	105.3	0.42	19118.4	34130.4	26.7	0.0672	0.52616
fig|393133.27.peg.517	-	Uncharacterized MFS-type transporter	94	166.5	202.4	0.28	46957.4	76099.8	35.9	0.0675	0.52649
fig|393133.27.peg.132	-	Inosine-5'-monophosphate dehydrogenase (EC 1.1.1.205) / CBS domain	91	384.2	511.9	0.41	104900	186343	127.7	0.0676	0.52649
fig|393133.27.peg.2465	-	FIG002813: LPPG:FO 2-phospho-L-lactate transferase like, CofD-like	72	59.9	45.4	-0.39	12937.9	13081.1	-14.5	0.0679	0.52743
fig|393133.27.peg.1723	-	Transcriptional regulator, LacI family	74	232.2	181.2	-0.36	51553.4	53649.9	-51	0.0683	0.52915
fig|393133.27.peg.346	-	Transketolase (EC 2.2.1.1)	76	146.3	181.3	0.31	33355.9	55104.2	35	0.0695	0.5336
fig|393133.27.peg.991	-	hypothetical protein	30	355.8	264.7	-0.43	32025.9	31758.4	-91.2	0.0695	0.5336
fig|393133.27.peg.2739	-	Uncharacterized glycosyltransferase YcjM	95	87.6	111.3	0.34	24952.6	42309.4	23.8	0.0696	0.5336
fig|393133.27.peg.976	-	Poly(glycerophosphate chain) D-alanine transfer protein DltD	90	22.6	17.5	-0.35	6107.9	6313.4	-5.1	0.0696	0.5336
fig|393133.27.peg.487	-	2,4-dienoyl-CoA reductase [NADPH] (EC 1.3.1.34)	121	97.8	120.4	0.3	35515.5	58293.4	22.6	0.0701	0.53403
fig|393133.27.peg.1483	-	Ribosomal silencing factor RsfA	27	178.7	133.9	-0.41	14474.1	14459.6	-44.8	0.0702	0.53403
fig|393133.27.peg.1573	-	3'-to-5' oligoribonuclease A, Bacillus type	50	66.1	43.7	-0.58	9908.2	8746.29	-22.3	0.0702	0.53403
fig|393133.27.peg.2804	-	Oxidoreductase, Gfo/Idh/MocA family	75	96.4	144.8	0.58	21682.6	43428.4	48.4	0.0708	0.53671
fig|393133.27.peg.93	-	ATP synthase epsilon chain (EC 3.6.3.14)	21	163	222.9	0.45	10268	18721.1	59.9	0.071	0.53671
fig|393133.27.peg.2646	-	hypothetical protein	73	206.6	259.2	0.33	45244.3	75698.5	52.6	0.0711	0.53671
fig|393133.27.peg.1574	-	Uncharacterized protein YtoI	84	276	218.8	-0.33	69547.3	73515.1	-57.2	0.0721	0.54224
fig|393133.27.peg.1684	-	Putative lipoprotein SAV1865	86	168.8	123.3	-0.45	43556.8	42417.3	-45.5	0.0722	0.54224
fig|393133.27.peg.1507	-	TPR domain protein	48	137.1	113.4	-0.27	19741.1	21769	-23.7	0.0725	0.5431
fig|393133.27.peg.465	-	hypothetical protein	21	11.3	5.9	-0.83	709.1	496.08	-5.4	0.0731	0.54621
fig|393133.27.peg.1410	-	3-ketoacyl-CoA thiolase (EC 2.3.1.16) @ Acetyl-CoA acetyltransferase (EC 2.3.1.9)	77	0.2	0	-0.23	43.7	4.64	-0.2	0.0733	0.54632
fig|393133.27.peg.1453	-	Phosphoenolpyruvate synthase regulatory protein	53	203.4	157	-0.37	32335	33275.1	-46.4	0.0736	0.54717
fig|393133.27.peg.181	-	Oligo-1,6-glucosidase (EC 3.2.1.10)	101	183.6	236.9	0.37	55619.7	95688.4	53.3	0.0743	0.55098
fig|393133.27.peg.177	-	N-acetyl-D-glucosamine ABC transporter, permease protein 2	59	116.1	147.6	0.34	20557.2	34835.4	31.5	0.0749	0.55403
fig|393133.27.peg.1327	-	Uncharacterized membrane anchored protein YqzD	23	1.4	0.5	-0.72	96.2	41.73	-0.9	0.0757	0.55855
fig|393133.27.peg.2569	-	Zinc-type alcohol dehydrogenase-like protein	66	130.2	167.2	0.36	25775.9	44128.9	37	0.076	0.55936
fig|393133.27.peg.2538	-	Peptide chain release factor 1	59	0.1	0	-0.17	22	0	-0.1	0.0763	0.55951
fig|393133.27.peg.2585	-	Uncharacterized MFS-type transporter	116	131.4	157.4	0.26	45726.7	73026	26	0.0764	0.55951
fig|393133.27.peg.173	-	Glucose:proton symporter GlcU	58	360.7	448.3	0.31	62761.2	104004	87.6	0.077	0.56184
fig|393133.27.peg.2452	-	Central glycolytic genes regulator	53	106.4	80.5	-0.4	16916	17067.2	-25.9	0.0771	0.56184
fig|393133.27.peg.431	-	Transcription antiterminator, BglG family	112	79.5	97.9	0.3	26704.6	43870	18.4	0.0784	0.56927
fig|393133.27.peg.2383	-	Thioredoxin reductase (EC 1.8.1.9)	52	0.3	0	-0.37	45.6	0	-0.3	0.0787	0.56927
fig|393133.27.peg.254	-	hypothetical protein	36	29.1	39.5	0.43	3140.3	5691.91	10.5	0.0787	0.56927
fig|393133.27.peg.129	-	N-acetylmuramoyl-L-alanine amidase (EC 3.5.1.28)	63	156.9	199.9	0.35	29653.8	50381.4	43	0.079	0.57004
fig|393133.27.peg.2786	-	PTS system, cellobiose-specific IIB component (EC 2.7.1.205)	32	146.9	199	0.44	14103.7	25470.4	52.1	0.0792	0.57009
fig|393133.27.peg.2636	-	hypothetical protein	9	32.2	54.9	0.75	868.7	1975.85	22.7	0.0794	0.57013
fig|393133.27.peg.2370	-	Uncharacterized MFS-type transporter YuxJ	75	308	372	0.27	69308.1	111596	64	0.0797	0.57022
fig|393133.27.peg.1387	-	FIG001621: Zinc protease	88	142.5	117.4	-0.28	37619.4	41320.8	-25.1	0.0798	0.57022
fig|393133.27.peg.2695	-	N-acetylmuramoyl-L-alanine amidase family 4 (EC 3.5.1.28), needed for cell separation and autolysis	119	321.1	381	0.25	114618	181351	59.9	0.0803	0.5724
fig|393133.27.peg.2745	-	Multidrug-efflux transporter, major facilitator superfamily (MFS)	82	196.7	279.3	0.5	48395.3	91626.7	82.6	0.0807	0.57387
fig|393133.27.peg.91	-	ATP synthase gamma chain (EC 3.6.3.14)	62	199.9	267.8	0.42	37187.3	66404.7	67.8	0.0813	0.57401
fig|393133.27.peg.265	-	hypothetical protein	40	178.7	226.9	0.34	21445.8	36303.7	48.2	0.0815	0.57401
fig|393133.27.peg.435	-	glycosyl hydrolase, family 38	150	165.2	203	0.3	74349.8	121787	37.8	0.0815	0.57401
fig|393133.27.peg.89	-	ATP synthase delta chain (EC 3.6.3.14)	77	138.2	175.7	0.34	31925.4	54127	37.5	0.0815	0.57401
fig|393133.27.peg.1564	-	Citrate synthase (si) (EC 2.3.3.1)	80	128.7	103.7	-0.31	30887.5	33179.7	-25	0.0821	0.57686
fig|393133.27.peg.1246	-	Trehalose-6-phosphate hydrolase (EC 3.2.1.93)	108	112.1	94.3	-0.25	36326.8	40749.6	-17.8	0.0828	0.58039
fig|393133.27.peg.250	-	16S rRNA (guanine(1207)-N(2))-methyltransferase (EC 2.1.1.172)	35	194.5	274.9	0.5	20421.4	38488	80.4	0.0831	0.58111
fig|393133.27.peg.19	-	6-phospho-beta-glucosidase (EC 3.2.1.86)	85	208.9	262.4	0.33	53265.9	89204.1	53.5	0.0837	0.58323
fig|393133.27.peg.2566	-	hypothetical protein	55	190.2	233.4	0.29	31387.2	51339.2	43.1	0.0838	0.58323
fig|393133.27.peg.2741	-	Bacillus subtilis catabolite repression transcription factor CcpB	62	70.3	103	0.54	13078.2	25535.8	32.7	0.0848	0.5888
fig|393133.27.peg.1990	-	3-isopropylmalate dehydratase small subunit (EC 4.2.1.33)	40	39.2	51.1	0.38	4700.5	8178.47	11.9	0.0855	0.59226
fig|393133.27.peg.1600	-	General stress protein	31	102.4	74.4	-0.46	9523.9	9229.95	-28	0.0865	0.59778
fig|393133.27.peg.76	-	Methylphosphotriester-DNA--protein-cysteine S-methyltransferase (EC 2.1.1.n11) / ADA regulatory protein / Methylated-DNA--protein-cysteine methyltransferase (EC 2.1.1.63)	62	150.8	195.7	0.37	28051.4	48544.5	44.9	0.0868	0.59845
fig|393133.27.peg.449	-	hypothetical protein	204	227.3	262	0.2	139113	213807	34.7	0.0872	0.59909
fig|393133.27.peg.306	-	Transcriptional antiterminator of lichenan operon, BglG family / PTS system, cellobiose-specific IIA component (EC 2.7.1.205)	111	91.2	116.3	0.35	30369.5	51637.7	25.1	0.0873	0.59909
fig|393133.27.peg.39	-	Agmatine deiminase (EC 3.5.3.12)	69	205.2	271.1	0.4	42480.2	74825	65.9	0.0883	0.60366
fig|393133.27.peg.2733	-	Transcriptional regulator	29	193.3	262.3	0.44	16815.2	30431.4	69.1	0.0884	0.60366
fig|393133.27.peg.2842	-	ABC-type sugar transport system, periplasmic binding protein YcjN	81	299.1	379.7	0.34	72680.9	123026	80.6	0.089	0.60366
fig|393133.27.peg.1812	-	Dihydroxyacetone kinase-like protein, phosphatase domain / Dihydroxyacetone kinase-like protein, kinase domain	104	207.8	173.5	-0.26	64842	72183.2	-34.3	0.0893	0.60366
fig|393133.27.peg.2512	-	O-succinylbenzoate synthase (EC 4.2.1.113)	86	56.3	45.6	-0.3	14514.8	15702	-10.6	0.0894	0.60366
fig|393133.27.peg.2850	-	L-rhamnose isomerase (EC 5.3.1.14)	86	221.2	269.5	0.28	57070.8	92724.6	48.3	0.0894	0.60366
fig|393133.27.peg.534	-	glycosyl hydrolase, family 4	85	128.1	156.4	0.29	32664.8	53192.8	28.4	0.0894	0.60366
fig|393133.27.peg.1136	-	Adenosylcobinamide kinase (EC 2.7.1.156) / Adenosylcobinamide-phosphate guanylyltransferase (EC 2.7.7.62)	28	4.1	2	-0.74	340.5	226.55	-2	0.0908	0.61098
fig|393133.27.peg.1815	-	Thiamin pyrophosphokinase (EC 2.7.6.2)	52	47.7	37.8	-0.33	7447.8	7866.06	-9.9	0.0909	0.61098
fig|393133.27.peg.514	-	Capsule biosynthesis protein capA	106	287.4	353.6	0.3	91383.9	149911	66.2	0.0912	0.6116
fig|393133.27.peg.591	-	Formate/nitrite family of transporters	65	280.9	216.7	-0.37	54768.1	56351	-64.1	0.0924	0.61611
fig|393133.27.peg.2150	-	Predicted nicotinate-regulated transporter BH3254	66	20.1	27.3	0.42	3989.4	7195.77	7.1	0.0925	0.61611
fig|393133.27.peg.389	-	Malonate-semialdehyde dehydrogenase [inositol] (EC 1.2.1.18)	70	53.4	70.5	0.4	11204.4	19746.3	17.2	0.0925	0.61611
fig|393133.27.peg.1526	-	Protein translocase subunit YajC	25	181.9	123.3	-0.56	13644.5	12326.4	-58.7	0.0928	0.61671
fig|393133.27.peg.252	-	DNA-directed RNA polymerase beta subunit (EC 2.7.7.6)	237	1.6	0.6	-0.74	1149.5	536.28	-1.1	0.0932	0.61797
fig|393133.27.peg.2740	-	Glycerate kinase (EC 2.7.1.31)	55	122.3	170.1	0.47	20177.7	37430.3	47.8	0.0937	0.61975
fig|393133.27.peg.493	-	Permease of the drug/metabolite transporter (DMT) superfamily	61	115.9	146.6	0.34	21201.4	35779.3	30.8	0.0939	0.61975
fig|393133.27.peg.2423	-	Ferrichrome-binding periplasmic protein precursor (TC 3.A.1.14.3)	57	90.7	118.6	0.38	15510.1	27051.1	27.9	0.0941	0.61975
fig|393133.27.peg.2664	-	Ribulose-phosphate 3-epimerase (EC 5.1.3.1)	45	168.2	224.8	0.42	22707.2	40464.6	56.6	0.0947	0.62231
fig|393133.27.peg.2604	-	Mg(2+)-transport-ATPase-associated protein MgtC	41	79.3	106.7	0.42	9749	17495.7	27.4	0.0955	0.62617
fig|393133.27.peg.1569	-	hypothetical protein	7	28.5	13.8	-0.99	598.2	387.73	-14.6	0.0961	0.62723
fig|393133.27.peg.426	-	Cof-like hydrolase	27	112.3	146.9	0.38	9092.4	15862	34.6	0.0961	0.62723
fig|393133.27.peg.1473	-	Oxygen-independent coproporphyrinogen-III oxidase-like protein YggW	76	122.6	99.9	-0.29	27947.1	30371.9	-22.7	0.0963	0.62723
fig|393133.27.peg.978	-	D-alanyl transfer protein DltB	109	59.2	44.9	-0.39	19345.3	19580.4	-14.3	0.0967	0.62844
fig|393133.27.peg.1268	-	Methylenetetrahydrofolate--tRNA-(uracil-5-)-methyltransferase TrmFO (EC 2.1.1.74)	87	144.8	118.7	-0.28	37785	41310.9	-26.1	0.0975	0.63196
fig|393133.27.peg.52	-	Accessory gene regulator protein A	52	148.1	206.8	0.48	23109	43008.2	58.6	0.098	0.63196
fig|393133.27.peg.1496	-	Murein endolytic transglycosylase MltG	97	249.2	204.1	-0.29	72523.7	79182.7	-45.1	0.0981	0.63196
fig|393133.27.peg.899	-	Sulfate permease	114	45	56.9	0.33	15390.4	25953.7	11.9	0.0981	0.63196
fig|393133.27.peg.260	-	Uncharacterized deacetylase	81	52.9	64.8	0.29	12859.6	20989.1	11.9	0.0991	0.63701
fig|393133.27.peg.536	-	N-acyl-L-amino acid amidohydrolase (EC 3.5.1.14)	47	161.3	203	0.33	22746.6	38172.6	41.7	0.0999	0.64075
fig|393133.27.peg.427	-	Rod shape-determining protein RodA	117	272.2	316.2	0.22	95528.2	147967	44	0.1008	0.64512
fig|393133.27.peg.33	-	ROK family sugar kinase or transcriptional regulator	55	78.6	102.8	0.38	12971.3	22621.6	24.2	0.1014	0.64615
fig|393133.27.peg.462	-	Cytosine/purine/uracil/thiamine/allantoin permease family protein	92	72.3	88.1	0.28	19966.4	32426.3	15.8	0.1014	0.64615
fig|393133.27.peg.2397	-	hypothetical protein	30	74.4	105.6	0.5	6699	12672.1	31.2	0.1017	0.64666
fig|393133.27.peg.2663	-	Transketolase (EC 2.2.1.1)	101	238.9	322.9	0.43	72384	130462	84	0.102	0.64717
fig|393133.27.peg.1929	-	Heptaprenyl diphosphate synthase component II (EC 2.5.1.30)	58	60.8	42.3	-0.51	10587.5	9816.28	-18.5	0.1027	0.65021
fig|393133.27.peg.112	-	hypothetical protein	55	171.6	216.1	0.33	28317.9	47540.3	44.5	0.1037	0.65513
fig|393133.27.peg.2681	-	DNA-binding response regulator KdpE	39	39.4	57.2	0.53	4605.2	8919.37	17.8	0.104	0.6554
fig|393133.27.peg.725	-	Pyruvate dehydrogenase (quinone) (EC 1.2.5.1)	96	146	177.8	0.28	42044.6	68271.5	31.8	0.1043	0.6554
fig|393133.27.peg.1950	-	Segregation and condensation protein B	37	3.1	1.5	-0.69	344.2	227.46	-1.6	0.1047	0.6554
fig|393133.27.peg.2849	-	Rhamnulose-1-phosphate aldolase (EC 4.1.2.19)	48	202.2	273.7	0.44	29115.1	52549.4	71.5	0.1049	0.6554
fig|393133.27.peg.2814	-	tRNA-5-carboxymethylaminomethyl-2-thiouridine(34) synthesis protein MnmE	80	46.3	30.1	-0.6	11103	9638.96	-16.1	0.1051	0.6554
fig|393133.27.peg.444	-	Siderophore/Surfactin synthetase related protein	78	168.1	198.6	0.24	39336.3	61963	30.5	0.1052	0.6554
fig|393133.27.peg.2822	-	N-acyl-L-amino acid amidohydrolase (EC 3.5.1.14)	69	69.6	91.2	0.38	14416.5	25158.6	21.5	0.1053	0.6554
fig|393133.27.peg.2489	-	Phosphate ABC transporter, permease protein PstA (TC 3.A.1.7.1)	62	112.9	155.7	0.46	20995.5	38606.8	42.8	0.1061	0.65898
fig|393133.27.peg.415	-	Internalin-like protein (LPXTG motif) Lmo0409 homolog	221	195.7	219.8	0.17	129724	194344	24.2	0.1068	0.66194
fig|393133.27.peg.165	-	Transition state regulatory protein AbrB	19	180.8	257.3	0.51	10305.6	19554.9	76.5	0.1074	0.66426
fig|393133.27.peg.2358	-	hypothetical protein	115	220.4	263.3	0.26	76029.4	121098	42.9	0.1077	0.6644
fig|393133.27.peg.17	-	Cytochrome aa3-600 menaquinol oxidase subunit IV	25	196.1	258.5	0.4	14705.2	25851.2	62.4	0.1081	0.6644
fig|393133.27.peg.2704	-	oxidoreductase of aldo/keto reductase family, subgroup 2	49	248.7	335.4	0.43	36557.6	65733.1	86.7	0.1081	0.6644
fig|393133.27.peg.29	-	Muramoyltetrapeptide carboxypeptidase (EC 3.4.17.13)	61	297.2	368.8	0.31	54389.3	89984.8	71.6	0.1098	0.67344
fig|393133.27.peg.381	-	Transcriptional regulator, YafY family	50	168.4	206.5	0.29	25253.1	41300.2	38.1	0.1111	0.6792
fig|393133.27.peg.2347	-	Exoenzymes regulatory protein AepA precursor	95	113	136.3	0.27	32205	51796.4	23.3	0.1112	0.6792
fig|393133.27.peg.2024	-	Quinolinate phosphoribosyltransferase [decarboxylating] (EC 2.4.2.19)	58	51.4	71.3	0.46	8945.8	16538.6	19.9	0.1117	0.68084
fig|393133.27.peg.2655	-	Putative transcriptional antiterminator, BglG family / PTS system, IIA component	134	153.1	181.3	0.24	61534.3	97192.2	28.3	0.1123	0.68308
fig|393133.27.peg.2152	-	Putative membrane protein YeiH	78	63	78.4	0.31	14751.9	24452.8	15.3	0.1131	0.68653
fig|393133.27.peg.1931	-	Heptaprenyl diphosphate synthase component I (EC 2.5.1.30)	49	61.6	44.5	-0.46	9058.1	8718.46	-17.1	0.1136	0.68794
fig|393133.27.peg.133	-	Uncharacterized protein YjdI	20	365.5	501.3	0.45	21931.6	40104.4	135.8	0.1138	0.68794
fig|393133.27.peg.1177	-	Putative major teichoic acid biosynthesis protein C	126	237.1	202.1	-0.23	89605.8	101842	-35	0.1143	0.68955
fig|393133.27.peg.1388	-	Uncharacterized zinc protease YmfH	81	136.6	111.9	-0.29	33204.5	36265.8	-24.7	0.1146	0.68994
fig|393133.27.peg.1460	-	Diacylglycerol kinase (EC 2.7.1.107)	32	169.8	131.1	-0.37	16303.9	16786.2	-38.7	0.115	0.69013
fig|393133.27.peg.2237	-	Hemolysins and related proteins containing CBS domains	93	117.1	99.6	-0.23	32672	37038.3	-17.5	0.1151	0.69013
fig|393133.27.peg.1351	-	Alkaline shock protein	25	32	20.3	-0.63	2403.3	2032.35	-11.7	0.1159	0.69246
fig|393133.27.peg.243	-	Transcription antitermination protein NusG	30	1.5	0.4	-0.88	136.8	43.93	-1.2	0.1161	0.69246
fig|393133.27.peg.1672	-	2-succinyl-6-hydroxy-2,4-cyclohexadiene-1-carboxylate synthase (EC 4.2.99.20)	54	97.4	76.5	-0.34	15777.5	16520.2	-20.9	0.1164	0.69246
fig|393133.27.peg.84	-	Oxidoreductase, aldo/keto reductase family	55	222.5	286.8	0.37	36704.9	63101.9	64.4	0.1166	0.69246
fig|393133.27.peg.378	-	PTS system, cellobiose-specific IIC component	107	173	208.3	0.27	55547.8	89173.3	35.3	0.1168	0.69246
fig|393133.27.peg.2488	-	Phosphate ABC transporter, ATP-binding protein PstB (TC 3.A.1.7.1)	56	123.1	150.1	0.28	20683.4	33613.7	26.9	0.1169	0.69246
fig|393133.27.peg.2852	-	Predicted L-rhamnose permease RhaY	102	88.5	117.3	0.4	27071.7	47859.7	28.8	0.1173	0.69344
fig|393133.27.peg.2176	-	Oxalate/formate antiporter	95	120.1	144.9	0.27	34238.9	55071.5	24.8	0.1179	0.69559
fig|393133.27.peg.549	-	Extracellular protein	56	92.8	124.7	0.42	15591.9	27930.2	31.9	0.1186	0.6981
fig|393133.27.peg.1442	-	Zinc ABC transporter, permease protein ZnuB	93	107.3	89.4	-0.26	29928.6	33242.4	-17.9	0.1188	0.6981
fig|393133.27.peg.158	-	STAS domain protein	66	425.5	526.4	0.31	84242.5	138972	100.9	0.1206	0.70691
fig|393133.27.peg.1428	-	hypothetical protein	54	109.2	90.1	-0.27	17685.6	19461.6	-19.1	0.1209	0.70691
fig|393133.27.peg.1498	-	UPF0473 protein YrzB	19	437.2	301.9	-0.53	24921.1	22947	-135.3	0.1211	0.70691
fig|393133.27.peg.305	-	Membrane protein	38	272.7	392.8	0.53	31084.6	59709.5	120.2	0.1213	0.70691
fig|393133.27.peg.2160	-	Ribonucleotide reductase of class Ia (aerobic), alpha subunit (EC 1.17.4.1)	194	0.1	0	-0.18	85.4	11.28	-0.1	0.1215	0.70691
fig|393133.27.peg.253	-	DNA-directed RNA polymerase beta' subunit (EC 2.7.7.6)	237	1.1	0.4	-0.52	758.7	422.36	-0.6	0.122	0.70702
fig|393133.27.peg.773	-	Transcriptional regulator, GntR family	89	348.9	287.7	-0.28	93163.8	102431	-61.2	0.122	0.70702
fig|393133.27.peg.42	-	Transcriptional regulator, RpiR family	68	18	24	0.39	3667.4	6515.24	6	0.1228	0.71002
fig|393133.27.peg.2288	-	Putative tail or base plate protein gp18 [Bacteriophage A118]	94	36.9	45.6	0.3	10405.1	17128.6	8.7	0.123	0.71002
fig|393133.27.peg.36	-	putative glucosamine-fructose-6-phosphate aminotransferase	75	272	365.1	0.42	61189.5	109542	93.2	0.1237	0.71267
fig|393133.27.peg.2796	-	DNA-binding protein	49	202	255.1	0.34	29687.1	50002.3	53.2	0.1247	0.71432
fig|393133.27.peg.1674	-	Isochorismate synthase (EC 5.4.4.2) @ Menaquinone-specific isochorismate synthase (EC 5.4.4.2)	89	38	27.1	-0.47	10146.3	9656.4	-10.9	0.1248	0.71432
fig|393133.27.peg.2231	-	Transmembrane protein YxlG	63	101.2	127	0.32	19128	31992.3	25.7	0.1248	0.71432
fig|393133.27.peg.1554	-	Glutamyl-tRNA reductase (EC 1.2.1.70)	92	8.3	6.4	-0.33	2282.5	2337.77	-1.9	0.125	0.71432
fig|393133.27.peg.2363	-	Cystathionine beta-lyase (EC 4.4.1.8)	69	250.3	306.1	0.29	51809	84495.6	55.9	0.1252	0.71432
fig|393133.27.peg.2795	-	Chromosome (plasmid) partitioning protein ParA	58	251.4	195.2	-0.36	43742.1	45287.6	-56.2	0.1261	0.71806
fig|393133.27.peg.1513	-	Ammonium transporter	85	13.7	10	-0.42	3504	3415.72	-3.7	0.1267	0.71958
fig|393133.27.peg.266	-	6-phospho-beta-glucosidase (EC 3.2.1.86)	97	214.1	254.6	0.25	62304.7	98789.3	40.5	0.1269	0.71958
fig|393133.27.peg.391	-	5-keto-2-deoxygluconokinase (EC 2.7.1.92)	60	149.2	203	0.44	26852	48712.9	53.8	0.1271	0.71958
fig|393133.27.peg.366	-	Twin-arginine translocation protein TatCy	44	76.7	97.7	0.34	10128.4	17190.7	20.9	0.1278	0.72052
fig|393133.27.peg.1326	-	hypothetical protein	38	10.8	6.3	-0.69	1229.9	960.61	-4.5	0.1279	0.72052
fig|393133.27.peg.269	-	hypothetical protein	65	350.1	413	0.24	68275.4	107384	62.9	0.128	0.72052
fig|393133.27.peg.2462	-	Internalin-like protein Lmo2470 homolog	117	182.8	218.3	0.25	64165.5	102160	35.5	0.1291	0.72533
fig|393133.27.peg.2680	-	Hydrolase, alpha/beta fold family	49	82.8	105	0.34	12178.3	20579.2	22.2	0.1298	0.72787
fig|393133.27.peg.258	-	Internalin H (LPXTG motif)	157	190.6	217.4	0.19	89764.4	136541	26.8	0.1306	0.72796
fig|393133.27.peg.863	-	Trehalose-6-phosphate hydrolase (EC 3.2.1.93)	108	22.5	27.2	0.26	7284.4	11735	4.7	0.1306	0.72796
fig|393133.27.peg.2216	-	Coproporphyrin ferrochelatase (EC 4.99.1.9)	74	10.8	8.6	-0.29	2404.7	2558.95	-2.2	0.1309	0.72796
fig|393133.27.peg.1860	-	YfaA	54	247.6	210.9	-0.23	40116.2	45546.7	-36.8	0.1312	0.72796
fig|393133.27.peg.2818	-	Oxidoreductase, short-chain dehydrogenase/reductase family	37	235.4	325.7	0.47	26125.3	48209.2	90.4	0.1312	0.72796
fig|393133.27.peg.2815	-	D-alanyl-D-alanine carboxypeptidase (EC 3.4.16.4)	47	172.1	243.9	0.5	24263.8	45855.5	71.8	0.1313	0.72796
fig|393133.27.peg.2606	-	hypothetical protein	67	85.7	111	0.37	17217.3	29761.1	25.4	0.1317	0.72881
fig|393133.27.peg.438	-	Oxidoreductase, short-chain dehydrogenase/reductase family	50	110.2	136.3	0.3	16529.7	27254.5	26.1	0.1329	0.73407
fig|393133.27.peg.1407	-	Uncharacterized transcriptional regulator YozG, Cro/CI family	21	265.4	188.1	-0.49	16718.7	15799	-77.3	0.1333	0.7349
fig|393133.27.peg.202	-	Broad-substrate range phospholipase C (EC 3.1.4.3)	81	170.2	203.9	0.26	41350.3	66076.4	33.8	0.1336	0.73491
fig|393133.27.peg.1682	-	Phosphoglycerate dehydrogenase and related dehydrogenases	73	230.7	198.4	-0.22	50518	57943.3	-32.2	0.1341	0.73491
fig|393133.27.peg.189	-	Pur operon repressor PurR	56	316	262.9	-0.26	53086.3	58879.8	-53.1	0.1342	0.73491
fig|393133.27.peg.2367	-	Aspartokinase (EC 2.7.2.4)	86	201.6	251.6	0.32	52014.1	86565.7	50	0.1343	0.73491
fig|393133.27.rna.81	-	LSU rRNA ## 23S rRNA, large subunit ribosomal RNA	164	55.1	47.9	-0.2	27125	31451.2	-7.2	0.1353	0.739
fig|393133.27.peg.1290	-	Cystathionine beta-lyase family protein involved in aluminum resistance	89	130.8	110.1	-0.25	34935.7	39203.6	-20.7	0.1362	0.74117
fig|393133.27.peg.4	-	Uncharacterized S4 RNA-binding-domain protein YbcJ	13	57.7	40.2	-0.51	2252.2	2091.86	-17.5	0.1362	0.74117
fig|393133.27.peg.2731	-	leucine-rich protein	69	261.7	320.9	0.29	54163.5	88566.5	59.2	0.1372	0.74523
fig|393133.27.peg.178	-	N-acetyl-D-glucosamine ABC transporter, substrate-binding protein	81	258.3	313.7	0.28	62765.7	101635	55.4	0.138	0.74687
fig|393133.27.peg.20	-	hypothetical protein	53	132.1	182.6	0.46	20998	38704.7	50.5	0.1387	0.74687
fig|393133.27.peg.913	-	Transcriptional regulator, GntR family	24	316.7	244.3	-0.37	22801.4	23449.2	-72.4	0.1389	0.74687
fig|393133.27.peg.1286	-	Aerobic glycerol-3-phosphate dehydrogenase (EC 1.1.5.3)	131	189.4	165.2	-0.2	74426.8	86564.1	-24.2	0.1393	0.74687
fig|393133.27.peg.2082	-	Fluoride ion transporter CrcB	27	133.8	173.6	0.37	10838.9	18751.8	39.8	0.1396	0.74687
fig|393133.27.peg.2826	-	FIG008208: hypothetical protein	71	278.3	369.5	0.41	59271.5	104936	91.2	0.1399	0.74687
fig|393133.27.peg.2736	-	phosphosugar-binding protein	53	81.3	100.4	0.3	12920	21278.4	19.1	0.14	0.74687
fig|393133.27.peg.40	-	Carbamate kinase (EC 2.7.2.2)	49	87.7	117.4	0.42	12891.5	23009.6	29.7	0.14	0.74687
fig|393133.27.peg.2766	-	6-phospho-beta-glucosidase (EC 3.2.1.86)	93	338.2	401	0.25	94361.2	149181	62.8	0.1402	0.74687
fig|393133.27.peg.2778	-	Beta-glucoside bgl operon antiterminator, BglG family	61	247	294.9	0.25	45192	71948.6	47.9	0.1403	0.74687
fig|393133.27.peg.581	-	Protein translocase subunit SecA paralog 1	151	102.2	89.8	-0.18	46300	54231.1	-12.4	0.1404	0.74687
fig|393133.27.peg.2544	-	cell wall teichoic acid glycosylation protein GtcA	42	1022.5	790.6	-0.37	128833	132822	-231.9	0.1406	0.74687
fig|393133.27.rna.46	-	LSU rRNA ## 23S rRNA, large subunit ribosomal RNA	165	54.3	47.3	-0.2	26874.7	31197.5	-7	0.1408	0.74687
fig|393133.27.peg.1992	-	Alpha-acetolactate decarboxylase (EC 4.1.1.5)	46	41.4	31.1	-0.4	5707.4	5726.35	-10.2	0.1421	0.75241
fig|393133.27.peg.1784	-	LSU ribosomal protein L19p	27	5	1.3	-1.37	401.9	140.65	-3.7	0.1424	0.75265
fig|393133.27.peg.2396	-	UPF0721 transmembrane protein YunE	52	170.4	215.7	0.34	26584.1	44872.4	45.3	0.1432	0.75552
fig|393133.27.rna.64	-	tRNA-Tyr-GTA	3	0	5.1	2.62	0	61.59	5.1	0.1443	0.75889
fig|393133.27.peg.88	-	ATP synthase F0 sector subunit c (EC 3.6.3.14)	15	106.3	151.2	0.5	4783.7	9070.11	44.9	0.1449	0.75889
fig|393133.27.peg.2757	-	Lin2896 protein	29	167.8	212.9	0.34	14600.7	24699.8	45.1	0.1455	0.75889
fig|393133.27.peg.440	-	Internalin B (GW modules)	164	128.5	145.2	0.18	63214.8	95256.9	16.7	0.1456	0.75889
fig|393133.27.peg.167	-	hypothetical protein	93	302.3	383.5	0.34	84331.8	142655	81.2	0.1457	0.75889
fig|393133.27.peg.59	-	6 kDa early secretory antigenic target ESAT-6 (EsxA)	16	117.1	152	0.37	5618.6	9726.02	34.9	0.1457	0.75889
fig|393133.27.peg.1774	-	ABC transporter, ATP-binding protein	55	30.4	38.7	0.34	5014.5	8507.05	8.3	0.1459	0.75889
fig|393133.27.peg.216	-	tRNA(Ile)-lysidine synthetase (EC 6.3.4.19) / Hypoxanthine-guanine phosphoribosyltransferase (EC 2.4.2.8)	142	12.9	7.5	-0.7	5491.4	4283.08	-5.3	0.1459	0.75889
fig|393133.27.rna.15	-	LSU rRNA ## 23S rRNA, large subunit ribosomal RNA	164	55.6	48.4	-0.19	27342.9	31766.4	-7.2	0.1465	0.76066
fig|393133.27.peg.2406	-	Iron-sulfur cluster assembly protein SufD	79	0.3	0.1	-0.21	65.2	31.85	-0.2	0.1472	0.76295
fig|393133.27.peg.2828	-	Phosphoserine aminotransferase (EC 2.6.1.52)	61	497.3	632	0.35	91002.2	154208	134.7	0.1482	0.76679
fig|393133.27.peg.117	-	Listeria protein LmaB, associated with virulence	22	13.6	9	-0.54	897.7	794.15	-4.6	0.1486	0.76719
fig|393133.27.peg.362	-	PTS system, IIB component / PTS system, IIC component	93	102.6	122.9	0.26	28626.3	45702.7	20.3	0.1488	0.76719
fig|393133.27.peg.497	-	Ribulose-phosphate 3-epimerase (EC 5.1.3.1)	44	20.7	28.3	0.43	2733	4976.52	7.6	0.1492	0.76729
fig|393133.27.peg.1465	-	Transamidase GatB domain protein	24	154.3	113.4	-0.44	11111.6	10884.6	-40.9	0.1495	0.76729
fig|393133.27.peg.2641	-	NADH dehydrogenase (EC 1.6.99.3) in cluster with putative pheromone precursor	144	307.6	267.7	-0.2	132871	154167	-39.9	0.1496	0.76729
fig|393133.27.peg.2678	-	hypothetical protein	27	87.6	110.5	0.33	7096.2	11934.9	22.9	0.1505	0.77056
fig|393133.27.peg.16	-	Cytochrome aa3-600 menaquinol oxidase subunit III	36	416.4	526.1	0.34	44969.4	75752.4	109.7	0.1516	0.77401
fig|393133.27.peg.460	-	FIG022979: MoxR-like ATPases	64	173.7	216.2	0.31	33341.3	55343.1	42.5	0.1517	0.77401
fig|393133.27.peg.128	-	Holin	28	197.7	272	0.46	16605	30461.3	74.3	0.1529	0.77878
fig|393133.27.peg.2290	-	Tail tape-measure protein [Bacteriophage A118]	378	52.4	58.6	0.16	59449.5	88640.4	6.2	0.1535	0.78049
fig|393133.27.peg.2748	-	cyclic nucleotide-binding protein	53	101.8	122.1	0.26	16182.9	25889.3	20.3	0.1543	0.78321
fig|393133.27.peg.262	-	Putative ring-cleaving dioxygenase MhqA	54	145.3	193.6	0.41	23533.6	41825.7	48.4	0.1553	0.78692
fig|393133.27.peg.120	-	hypothetical protein	17	201.7	287.5	0.51	10287.7	19547.7	85.7	0.1577	0.79634
fig|393133.27.peg.2578	-	Heme efflux system permease HrtB	79	113.8	138.4	0.28	26970.2	43732.7	24.6	0.1577	0.79634
fig|393133.27.peg.2725	-	Uncharacterized protein YieK	39	306.6	405.2	0.4	35876.9	63214.9	98.6	0.1594	0.80355
fig|393133.27.peg.2440	-	tmRNA-binding protein SmpB	36	3.8	1.7	-0.81	409.2	249.24	-2.1	0.1598	0.80419
fig|393133.27.peg.1701	-	Uncharacterized RNA methyltransferase YfjO	79	177.8	153.2	-0.21	42148.8	48397.9	-24.7	0.1603	0.80533
fig|393133.27.peg.2702	-	Transcriptional regulator, RpiR family	61	67.2	83.1	0.3	12306.5	20277.3	15.9	0.1608	0.80647
fig|393133.27.peg.2553	-	Autolysin, amidase	210	400.7	454.6	0.18	252467	381848	53.8	0.1611	0.8066
fig|393133.27.peg.1386	-	Purine nucleoside ABC transporter, permease protein 2	70	174.2	146.9	-0.24	36579	41127.6	-27.3	0.1622	0.80848
fig|393133.27.peg.995	-	Transcriptional regulator, MarR family	22	295.9	221.9	-0.41	19527.3	19523.8	-74	0.1622	0.80848
fig|393133.27.peg.585	-	cell surface protein precursor	164	130.6	148.7	0.19	64265.5	97558.7	18.1	0.1623	0.80848
fig|393133.27.peg.1374	-	Inner membrane protein translocase and chaperone YidC, OxaA protein	69	258.1	216.4	-0.25	53428	59731.7	-41.7	0.1626	0.80861
fig|393133.27.peg.1899	-	Aspartate 1-decarboxylase (EC 4.1.1.11)	29	478.9	373.2	-0.36	41661	43287.2	-105.7	0.1634	0.81084
fig|393133.27.peg.1759	-	His repressor	15	338.4	222.3	-0.6	15228.8	13340	-116.1	0.1636	0.81084
fig|393133.27.peg.547	-	Internalin-like protein Lmo0549 homolog	195	87.6	102.7	0.23	51269.2	80093	15	0.164	0.8112
fig|393133.27.peg.1855	-	Purine nucleoside phosphorylase (EC 2.4.2.1)	48	399.8	293.6	-0.44	57564.6	56375.3	-106.1	0.1645	0.8112
fig|393133.27.peg.2183	-	Putative peptidoglycan bound protein (LPXTG motif) Lmo2178 homolog	387	103.4	114.6	0.15	120062	177432	11.2	0.1645	0.8112
fig|393133.27.peg.347	-	Transaldolase (EC 2.2.1.2)	39	97	125.4	0.37	11349.4	19556.1	28.4	0.1654	0.81413
fig|393133.27.peg.2650	-	Creatinine amidohydrolase (EC 3.5.2.10)	43	78	107	0.45	10061.8	18409.8	29	0.1659	0.81413
fig|393133.27.peg.191	-	ABC-type antimicrobial peptide transport system, ATPase component	46	180.9	228.1	0.33	24962.7	41968.8	47.2	0.166	0.81413
fig|393133.27.peg.264	-	Oligopeptide ABC transporter, permease protein OppC (TC 3.A.1.5.1)	127	144.7	181.4	0.32	55141	92137.5	36.6	0.1662	0.81413
fig|393133.27.peg.153	-	cyclic nucleotide-binding protein	61	131.3	162.5	0.31	24024.8	39661.8	31.3	0.1668	0.81571
fig|393133.27.peg.2846	-	spermidine N1-acetyltransferase	32	273.9	355.7	0.38	26293	45535.4	81.9	0.1684	0.82112
fig|393133.27.peg.843	-	hypothetical protein	521	180.8	195.3	0.11	282604	406917	14.4	0.1685	0.82112
fig|393133.27.peg.2338	-	Bacterial luciferase family protein YtmO, in cluster with L-cystine ABC transporter	66	37.9	46.9	0.3	7510.4	12369.7	8.9	0.169	0.82112
fig|393133.27.peg.1270	-	ATP-dependent protease subunit HslV (EC 3.4.25.2)	37	155.6	129.3	-0.27	17272.8	19137.9	-26.3	0.1691	0.82112
fig|393133.27.peg.568	-	Histidinol-phosphatase (EC 3.1.3.15)	58	47.7	60.9	0.35	8296.8	14134.7	13.2	0.1693	0.82112
fig|393133.27.peg.1607	-	FIG002434: Uncharacterized protein YtpQ	54	55.3	37.9	-0.53	8964.7	8195.04	-17.4	0.1708	0.8247
fig|393133.27.peg.439	-	Internalin A (LPXTG motif)	224	120.9	140.5	0.21	81263.3	125855	19.5	0.1708	0.8247
fig|393133.27.peg.2035	-	UDP-N-acetylglucosamine--N-acetylmuramyl-(pentapeptide) pyrophosphoryl-undecaprenol N-acetylglucosamine transferase (EC 2.4.1.227)	76	0.2	0	-0.2	43	10.28	-0.2	0.1712	0.8247
fig|393133.27.peg.1603	-	Alkyl hydroperoxide reductase subunit C-like protein	32	123.9	91.8	-0.43	11893	11754.3	-32.1	0.1717	0.8247
fig|393133.27.peg.563	-	Imidazole glycerol phosphate synthase amidotransferase subunit HisH	42	39.4	49	0.31	4961.9	8235.29	9.6	0.1718	0.8247
fig|393133.27.peg.166	-	Glucose:proton symporter GlcU	68	392	469.5	0.26	79964.8	127702	77.5	0.172	0.8247
fig|393133.27.peg.554	-	Phosphoglycerate mutase family, Lmo0556 homolog	44	114.2	142	0.31	15072	24986	27.8	0.172	0.8247
fig|393133.27.peg.1267	-	DNA topoisomerase I (EC 5.99.1.2)	141	2.6	1.4	-0.57	1096.4	796.43	-1.2	0.173	0.82651
fig|393133.27.peg.2561	-	Lipoyl-[GcvH]:protein N-lipoyltransferase (EC 2.3.1.200)	62	573	468.8	-0.29	106572	116262	-104.2	0.1733	0.82651
fig|393133.27.peg.176	-	N-acetyl-D-glucosamine ABC transporter, permease protein 1	65	98.2	134.3	0.45	19146.4	34929.2	36.2	0.1735	0.82651
fig|393133.27.peg.461	-	Regulator of polyketide synthase expression	109	133.2	154.9	0.22	43572.3	67525.2	21.6	0.1735	0.82651
fig|393133.27.peg.862	-	Sugar ABC transporter, permease protein precursor	52	49.2	60.6	0.3	7671.9	12612	11.5	0.1752	0.83326
fig|393133.27.peg.532	-	FIG00519347: Ribonucleotide reductase-like protein	55	70.2	87	0.31	11574.9	19137.1	16.8	0.1755	0.83334
fig|393133.27.peg.145	-	hypothetical protein	41	38.8	56.2	0.52	4767.2	9217.24	17.4	0.1758	0.83342
fig|393133.27.peg.2744	-	hypothetical protein	21	215.4	286.9	0.41	13569.6	24098.8	71.5	0.1768	0.83682
fig|393133.27.peg.2325	-	Integrase [Bacteriophage A118]	134	123	140.6	0.19	49426.1	75375.3	17.7	0.1772	0.83736
fig|393133.27.peg.2265	-	PaaD-like protein (DUF59) involved in Fe-S cluster assembly	21	70.6	48.6	-0.53	4448.1	4086.23	-22	0.1778	0.83862
fig|393133.27.peg.2264	-	Acetyltransferase, GNAT family, potentially associated with YqeK	89	203.4	233.3	0.2	54298.3	83060.4	30	0.1783	0.83862
fig|393133.27.peg.2812	-	putative secreted protein	31	38.5	52.7	0.44	3578	6536.62	14.2	0.1788	0.83862
fig|393133.27.peg.625	-	Uncharacterized membrane protein YkoS	137	197.7	222	0.17	81255.7	121675	24.3	0.179	0.83862
fig|393133.27.peg.896	-	Serine-protein kinase RsbW (EC 2.7.11.1)	34	47.1	33.2	-0.49	4806.8	4516.19	-13.9	0.1792	0.83862
fig|393133.27.peg.2388	-	Internalin-like protein (LPXTG motif) Lmo2396 homolog	236	113.9	126.2	0.15	80608	119089	12.3	0.1795	0.83862
fig|393133.27.peg.977	-	D-alanine--poly(phosphoribitol) ligase ACP subunit (EC 6.1.1.13)	20	41.2	29.8	-0.45	2469.6	2382.08	-11.4	0.1801	0.83862
fig|393133.27.rna.4	-	5S rRNA ## 5S ribosomal RNA	6	135.9	115.1	-0.24	2446.4	2761.3	-20.9	0.1802	0.83862
fig|393133.27.peg.299	-	Type I restriction-modification system, specificity subunit S (EC 3.1.21.3)	97	184.4	211.4	0.2	53653.3	82027.8	27	0.1803	0.83862
fig|393133.27.peg.2490	-	Phosphate ABC transporter, permease protein PstC (TC 3.A.1.7.1)	68	77.1	95.2	0.3	15718.8	25894.5	18.1	0.1805	0.83862
fig|393133.27.peg.2436	-	alpha-glucosidase	270	151.8	173.5	0.19	122935	187357	21.7	0.1806	0.83862
fig|393133.27.peg.195	-	N-acetylglucosamine-1-phosphate uridyltransferase (EC 2.7.7.23) / Glucosamine-1-phosphate N-acetyltransferase (EC 2.3.1.157)	91	0.1	0	-0.14	28.5	0	-0.1	0.1813	0.83969
fig|393133.27.peg.294	-	23S rRNA (pseudouridine(1915)-N(3))-methyltransferase (EC 2.1.1.177)	24	130	166.1	0.35	9360.6	15947.4	36.1	0.1814	0.83969
fig|393133.27.peg.1349	-	Biotin carboxyl carrier protein of acetyl-CoA carboxylase	30	0.4	0	-0.46	34.1	0	-0.4	0.1822	0.83977
fig|393133.27.peg.240	-	Uncharacterized protein YacP, similar to C-terminal domain of ribosome protection-type Tc-resistance proteins	27	123.3	155.8	0.33	9990.1	16821.9	32.4	0.183	0.83977
fig|393133.27.peg.1958	-	Ferrichrome transport system permease protein FhuB	71	65.1	80.6	0.31	13860.7	22904.3	15.6	0.1833	0.83977
fig|393133.27.peg.1754	-	DNA ligase (NAD(+)) (EC 6.5.1.2)	129	2.7	1.4	-0.63	1057.5	731.08	-1.3	0.1834	0.83977
fig|393133.27.peg.372	-	Ferrous iron transport peroxidase EfeB	48	223.2	286.1	0.36	32140.8	54931.4	62.9	0.1836	0.83977
fig|393133.27.peg.437	-	Acetyltransferase (isoleucine patch superfamily)	35	134.7	170	0.33	14147.8	23802.4	35.3	0.1836	0.83977
fig|393133.27.peg.2206	-	3-oxoacyl-[acyl-carrier-protein] synthase, KASII (EC 2.3.1.179)	79	0.1	0	-0.16	28.7	0	-0.1	0.1837	0.83977
fig|393133.27.peg.255	-	6-phospho-beta-glucosidase (EC 3.2.1.86)	88	127.4	158.1	0.31	33643.8	55654.4	30.7	0.1837	0.83977
fig|393133.27.peg.2018	-	Diaminopimelate epimerase (EC 5.1.1.7)	59	0.1	0	-0.19	24.4	0	-0.1	0.184	0.83984
fig|393133.27.peg.951	-	hypothetical protein	11	36	14.5	-1.25	1188.4	639.17	-21.5	0.185	0.8431
fig|393133.27.peg.2767	-	PTS system, cellobiose-specific IIB component (EC 2.7.1.205)	23	116.9	149.2	0.35	8067.7	13725.5	32.3	0.1856	0.84367
fig|393133.27.peg.44	-	Arginine deiminase (EC 3.5.3.6)	74	317.6	450.5	0.5	70499.6	133345	132.9	0.1857	0.84367
fig|393133.27.peg.2010	-	DNA-binding response regulator, AraC family	102	8.6	6	-0.47	2644.4	2440.6	-2.7	0.1861	0.84419
fig|393133.27.peg.1383	-	Purine nucleoside ABC transporter, substrate-binding protein @ CD4+ T cell-stimulating antigen, lipoprotein	75	244	189.7	-0.36	54897.1	56898.8	-54.3	0.1865	0.8447
fig|393133.27.peg.2072	-	Bis-ABC ATPase YheS	120	33.7	44.5	0.39	12115.1	21345.7	10.8	0.1868	0.84476
fig|393133.27.peg.1450	-	RNA polymerase sigma factor RpoD	68	0.2	0	-0.19	31.6	4.08	-0.1	0.1875	0.84623
fig|393133.27.peg.352	-	Phosphoenolpyruvate-dihydroxyacetone phosphotransferase (EC 2.7.1.121), dihydroxyacetone binding subunit DhaK	69	232	306	0.4	48025.1	84458.8	74	0.1877	0.84623
fig|393133.27.rna.11	-	tRNA-Arg-ACG	5	87.1	53.5	-0.69	1305.8	1070.7	-33.5	0.1881	0.84674
fig|393133.27.peg.764	-	Flavin reductase like domain protein in BltB locus	32	39.3	53.5	0.44	3769.6	6846.86	14.2	0.1884	0.84679
fig|393133.27.peg.2143	-	ABC transporter, permease protein	86	46.1	54.7	0.24	11893.1	18809.9	8.6	0.1896	0.85089
fig|393133.27.peg.2034	-	Cell division protein FtsQ	64	0.1	0	-0.15	21.2	0	-0.1	0.1899	0.85094
fig|393133.27.peg.13	-	Phosphomevalonate kinase (EC 2.7.4.2)	74	0.2	0	-0.29	49.2	0	-0.2	0.1906	0.85108
fig|393133.27.peg.2833	-	Thioredoxin	20	516.8	644.4	0.32	31009.5	51549.7	127.5	0.1907	0.85108
fig|393133.27.peg.2843	-	Uncharacterized glycosyltransferase YcjM	113	18.1	21.8	0.25	6147.9	9836.08	3.6	0.1908	0.85108
fig|393133.27.peg.1027	-	Membrane protein LiaF(VraT), specific inhibitor of LiaRS(VraRS) signaling pathway	55	6.1	3	-0.85	1011.7	651.03	-3.2	0.1916	0.85133
fig|393133.27.peg.1474	-	NAD-dependent, hopanoid-associated epimerase/dehydratase family acting on nucleotide-sugars	73	56.6	41.7	-0.43	12395.5	12179.4	-14.9	0.1919	0.85133
fig|393133.27.peg.2743	-	NAD-dependent protein deacetylase of SIR2 family	40	108.7	146.3	0.42	13048.7	23400.3	37.5	0.1919	0.85133
fig|393133.27.peg.2591	-	hypothetical protein	25	124.6	161.8	0.37	9344.1	16183.8	37.3	0.1922	0.85133
fig|393133.27.peg.892	-	RsbS, negative regulator of sigma-B	28	335.9	229.4	-0.55	28213.6	25695	-106.5	0.1923	0.85133
fig|393133.27.peg.392	-	3D-(3,5/4)-trihydroxycyclohexane-1,2-dione hydrolase (EC 3.7.1.22)	82	147.3	175.9	0.25	36225.9	57679.6	28.6	0.1937	0.8538
fig|393133.27.peg.1181	-	Adenosylcobinamide-phosphate synthase (EC 6.3.1.10)	73	11.2	8.2	-0.41	2457.7	2398.34	-3	0.1938	0.8538
fig|393133.27.peg.144	-	hypothetical protein	15	160.9	206.9	0.36	7241.1	12412.8	46	0.1938	0.8538
fig|393133.27.peg.442	-	Oxidoreductase	50	154.1	193.6	0.33	23119.8	38719.9	39.5	0.1942	0.8538
fig|393133.27.peg.301	-	Type I restriction-modification system, restriction subunit R (EC 3.1.21.3)	266	137.9	153.8	0.16	110077	163660	15.9	0.1946	0.8538
fig|393133.27.peg.878	-	PTS system, beta-glucoside-specific, IIC component	89	64.3	77.2	0.26	17165.3	27476.1	12.9	0.1946	0.8538
fig|393133.27.peg.324	-	Thiamin-phosphate pyrophosphorylase (EC 2.5.1.3)	28	49.4	65.2	0.39	4153.6	7301.42	15.7	0.1955	0.85541
fig|393133.27.peg.206	-	virulence cluster protein A VclA	41	218.1	265.5	0.28	26829.4	43535	47.3	0.1957	0.85541
fig|393133.27.peg.1528	-	S-adenosylmethionine:tRNA ribosyltransferase-isomerase (EC 2.4.99.17)	62	157.9	133.2	-0.24	29377.6	33043.7	-24.7	0.1961	0.85541
fig|393133.27.peg.1238	-	MutT/Nudix family protein	32	21.7	13.9	-0.61	2079.5	1776.54	-7.8	0.1966	0.85541
fig|393133.27.peg.162	-	tRNA(1)(Val) (adenine(37)-N(6))-methyltransferase (EC 2.1.1.223)	62	306	370.9	0.28	56911.3	91984.5	64.9	0.1967	0.85541
fig|393133.27.peg.1217	-	Ribonuclease HIII (EC 3.1.26.4)	43	0.2	0.5	0.39	21.2	91.35	0.4	0.1969	0.85541
fig|393133.27.peg.758	-	Lipase/Acylhydrolase with GDSL-like motif in BtlB locus	48	144.6	182.1	0.33	20818.2	34967.1	37.5	0.197	0.85541
fig|393133.27.rna.44	-	tRNA-Val-TAC	3	114	69.3	-0.71	1025.7	831.91	-44.6	0.1981	0.85892
fig|393133.27.peg.1258	-	hypothetical protein	71	233.1	203	-0.2	49645.7	57664.1	-30	0.1987	0.86025
fig|393133.27.peg.81	-	hypothetical protein	66	72.6	85.3	0.23	14383.6	22528.5	12.7	0.1991	0.86072
fig|393133.27.peg.1823	-	Phosphopantothenoylcysteine decarboxylase (EC 4.1.1.36) / Phosphopantothenoylcysteine synthetase (EC 6.3.2.5)	73	0.7	0.3	-0.4	163.9	94.79	-0.4	0.1999	0.86251
fig|393133.27.peg.1926	-	3-dehydroquinate synthase (EC 4.2.3.4)	71	107.9	72.7	-0.56	22974	20640.7	-35.2	0.2001	0.86251
fig|393133.27.peg.2677	-	Ribose-5-phosphate isomerase B (EC 5.3.1.6)	33	199.1	245.2	0.3	19706.2	32361.6	46.1	0.2006	0.8634
fig|393133.27.peg.2426	-	Glutamate decarboxylase (EC 4.1.1.15)	94	169.3	206.4	0.28	47728.8	77618.8	37.2	0.2012	0.86434
fig|393133.27.peg.1531	-	L-lactate dehydrogenase (EC 1.1.1.27)	65	102.6	85	-0.27	20009.6	22105.9	-17.6	0.2017	0.86434
fig|393133.27.peg.2420	-	Rod shape-determining protein RodA	108	208.5	249.7	0.26	67539.6	107872	41.2	0.2017	0.86434
fig|393133.27.peg.2558	-	Uncharacterized membrane zinc metalloprotease YwhC	60	300.1	365.9	0.29	54020	87826.8	65.8	0.2032	0.86717
fig|393133.27.peg.1399	-	DNA mismatch repair protein MutS	177	85.6	76.2	-0.17	45480.1	53982.4	-9.4	0.2035	0.86717
fig|393133.27.peg.1553	-	Porphobilinogen deaminase (EC 2.5.1.61)	62	9.7	7.1	-0.4	1795.6	1750.76	-2.6	0.204	0.86717
fig|393133.27.peg.149	-	Oligopeptide ABC transporter, substrate-binding protein OppA (TC 3.A.1.5.1)	93	314.9	365.6	0.21	87861.4	135991	50.7	0.2043	0.86717
fig|393133.27.peg.1875	-	Formate--tetrahydrofolate ligase (EC 6.3.4.3)	109	178	153.4	-0.21	58190.1	66872.4	-24.6	0.2045	0.86717
fig|393133.27.peg.234	-	2-C-methyl-D-erythritol 2,4-cyclodiphosphate synthase (EC 4.6.1.12)	35	285.2	343.3	0.27	29949.8	48062	58.1	0.2045	0.86717
fig|393133.27.peg.848	-	Glutamine ABC transporter, substrate-binding protein GlnH / Glutamine ABC transporter, permease protein GlnP	104	251.8	219.8	-0.2	78561.7	91438.6	-32	0.2046	0.86717
fig|393133.27.peg.2584	-	hypothetical protein	60	137.5	178.1	0.37	24741.8	42751.4	40.7	0.2049	0.86717
fig|393133.27.peg.2638	-	Putative prenyltransferase, contains 1,4-dihydroxy-2-naphthoate octaprenyltransferase domain	94	753.9	652.6	-0.21	212606	245395	-101.3	0.2051	0.86717
fig|393133.27.peg.861	-	Multiple sugar ABC transporter, permease protein MsmF	60	52.2	65.3	0.32	9388.1	15678.2	13.2	0.2055	0.86717
fig|393133.27.peg.1725	-	beta-glucosidase (EC 3.2.1.21)	140	20.2	15.6	-0.35	8502.2	8761.88	-4.6	0.2056	0.86717
fig|393133.27.peg.271	-	Hydrolase, haloacid dehalogenase-like family	56	198.1	244.5	0.3	33276.1	54767.4	46.4	0.2062	0.86821
fig|393133.27.peg.1470	-	Chaperone protein DnaK	126	0.1	0.2	0.19	30.5	118.69	0.2	0.2067	0.86821
fig|393133.27.peg.1595	-	FIG00774215: hypothetical protein	31	216.1	179.9	-0.26	20098.2	22308.1	-36.2	0.2078	0.86821
fig|393133.27.peg.390	-	5-deoxy-glucuronate isomerase (EC 5.3.1.30)	43	61.5	76.4	0.31	7936.4	13133.9	14.8	0.208	0.86821
fig|393133.27.peg.395	-	Low temperature requirement protein A	77	56.8	72.3	0.34	13130.2	22257.7	15.4	0.2081	0.86821
fig|393133.27.peg.25	-	PTS system, mannose/fructose/sorbose family, IID component	67	66.5	83.8	0.33	13359.1	22459.9	17.3	0.2082	0.86821
fig|393133.27.peg.146	-	FIG00774738: hypothetical protein	43	56.4	33.7	-0.73	7269.9	5791.2	-22.7	0.2083	0.86821
fig|393133.27.peg.1030	-	KtrAB potassium uptake system, peripheral membrane component KtrA	47	56.3	43.1	-0.38	7935.7	8098.52	-13.2	0.2085	0.86821
fig|393133.27.peg.2015	-	alpha-mannosidase (EC 3.2.1.24)	192	100.3	116.4	0.21	57750.5	89417.7	16.2	0.2085	0.86821
fig|393133.27.peg.119	-	hypothetical protein	24	310.1	413.9	0.42	22324	39730.2	103.8	0.2092	0.86887
fig|393133.27.peg.2721	-	Cytochrome d ubiquinol oxidase subunit II (EC 1.10.3.-)	92	142.5	180.9	0.34	39337.6	66563.9	38.4	0.2099	0.86887
fig|393133.27.peg.513	-	Universal stress protein family	31	185.7	225.5	0.28	17270.3	27963.6	39.8	0.21	0.86887
fig|393133.27.peg.2780	-	hypothetical protein	4	38.2	51.9	0.43	458.3	831.05	13.7	0.2112	0.86887
fig|393133.27.peg.382	-	hypothetical protein	27	158.7	197.8	0.32	12856.1	21358.6	39	0.2112	0.86887
fig|393133.27.peg.1625	-	hypothetical protein	41	121.2	102.8	-0.24	14903.1	16857.5	-18.4	0.2113	0.86887
fig|393133.27.peg.2726	-	multidrug efflux transporter transcriptional regulatory protein	40	168.2	209.7	0.32	20181.8	33548.3	41.5	0.2118	0.86887
fig|393133.27.peg.1434	-	Uncharacterized protein YqgF	159	1.8	0.7	-0.7	872	470.03	-1.1	0.2119	0.86887
fig|393133.27.peg.1669	-	Zinc ABC transporter, substrate-binding protein ZnuA	67	191.1	159.6	-0.26	38414.2	42777.2	-31.5	0.2119	0.86887
fig|393133.27.peg.586	-	Deoxyribodipyrimidine photolyase (EC 4.1.99.3)	83	31.6	37.8	0.25	7880.5	12541.1	6.1	0.2119	0.86887
fig|393133.27.peg.574	-	Cell wall surface anchor family protein	135	303.6	349.1	0.2	122956	188504	45.5	0.212	0.86887
fig|393133.27.peg.2588	-	N-acetylmuramoyl-L-alanine amidase, family 4	125	221.9	254.2	0.2	83200.6	127082	32.3	0.2122	0.86887
fig|393133.27.peg.2715	-	hypothetical protein	13	412.4	513.5	0.32	16085.4	26702.9	101.1	0.2131	0.87063
fig|393133.27.peg.320	-	Cellobiose phosphotransferase system YdjC-like protein	35	122.4	156.4	0.35	12853.6	21899.6	34	0.2136	0.87063
fig|393133.27.peg.1741	-	Two-component transcriptional response regulator, LuxR family	58	218.6	183.6	-0.25	38044.3	42596.8	-35	0.2143	0.87063
fig|393133.27.peg.43	-	DedA protein	65	382.9	455.2	0.25	74675	118343	72.2	0.2144	0.87063
fig|393133.27.peg.434	-	PTS system, IIC component	80	114.7	141.6	0.3	27519.5	45304.2	26.9	0.2145	0.87063
fig|393133.27.peg.325	-	6-phospho-beta-glucosidase (EC 3.2.1.86)	91	176.4	206.4	0.23	48149.5	75119.8	30	0.2146	0.87063
fig|393133.27.peg.2699	-	Phosphoenolpyruvate-dihydroxyacetone phosphotransferase (EC 2.7.1.121), dihydroxyacetone binding subunit DhaK	51	191.4	236.9	0.31	29279.7	48329.8	45.5	0.2147	0.87063
fig|393133.27.peg.2344	-	FMN reductase (NADPH) (EC 1.5.1.38)	31	7.3	9.8	0.38	679.2	1214.6	2.5	0.215	0.87065
fig|393133.27.peg.1004	-	CAAX amino terminal protease family protein	62	126.1	101.1	-0.32	23463.4	25077.7	-25	0.2169	0.87556
fig|393133.27.peg.1003	-	ATP-dependent Clp protease, ATP-binding subunit ClpE	130	96	83.6	-0.2	37423.3	43496.8	-12.3	0.2173	0.87556
fig|393133.27.peg.2718	-	hypothetical protein	65	293.7	360.1	0.29	57266.7	93619.4	66.4	0.2174	0.87556
fig|393133.27.peg.779	-	Sugar kinase and transcription regulator (EC 2.7.1.-)	63	110.1	137.6	0.32	20810.5	34679	27.5	0.2175	0.87556
fig|393133.27.peg.479	-	Oleate hydratase (EC 4.2.1.53)	108	172.3	203.1	0.24	55839.1	87738.2	30.8	0.2177	0.87556
fig|393133.27.peg.229	-	Protein-arginine kinase McsB (EC 2.7.14.1)	73	203	236.8	0.22	44449.3	69157.6	33.9	0.218	0.87557
fig|393133.27.peg.780	-	hypothetical protein	28	61.4	47.5	-0.36	5154.2	5315.12	-13.9	0.2183	0.87558
fig|393133.27.peg.2798	-	Chromosome (plasmid) partitioning protein ParB-2	45	193.4	248.9	0.36	26106.7	44805.2	55.5	0.2188	0.87639
fig|393133.27.peg.1521	-	Adenine phosphoribosyltransferase (EC 2.4.2.7)	40	114.4	91.4	-0.32	13725.8	14620	-23	0.2198	0.87844
fig|393133.27.peg.1615	-	Putative phosphotransferase YtmP	45	127.1	100.4	-0.34	17164.3	18078	-26.7	0.22	0.87844
fig|393133.27.peg.2285	-	Putative short tail fibre [Bacteriophage A118]	23	5.7	9	0.57	395.2	824.56	3.2	0.2205	0.87844
fig|393133.27.peg.360	-	Uncharacterized oxidoreductase YhhX	70	219.5	259.9	0.24	46086.8	72783.4	40.5	0.2207	0.87844
fig|393133.27.peg.406	-	PTS system, IIC component	84	65	83.1	0.35	16368.5	27912	18.1	0.2213	0.87844
fig|393133.27.peg.85	-	hypothetical protein	58	166	218	0.39	28892.6	50564.5	51.9	0.2213	0.87844
fig|393133.27.peg.2771	-	Transcriptional regulator, RpiR family	51	163.7	208	0.34	25038.5	42424.2	44.3	0.2214	0.87844
fig|393133.27.peg.849	-	Glutamine ABC transporter, ATP-binding protein GlnQ	51	359.2	310.9	-0.21	54951.5	63432.6	-48.2	0.222	0.87963
fig|393133.27.peg.1155	-	Propanol dehydrogenase [NAD+]	75	28.4	35.2	0.3	6400.2	10547.5	6.7	0.2228	0.88044
fig|393133.27.peg.201	-	Actin-assembly inducing protein ActA precursor	119	119.8	136.6	0.19	42782.7	65018.3	16.8	0.223	0.88044
fig|393133.27.peg.2475	-	HPr kinase/phosphorylase	72	0.3	0.1	-0.23	70.7	38.09	-0.2	0.2235	0.88044
fig|393133.27.peg.1966	-	Protein XpaC	47	140.4	119.1	-0.24	19790.8	22387.3	-21.3	0.2237	0.88044
fig|393133.27.peg.2805	-	N-acetylmannosamine-6-phosphate 2-epimerase (EC 5.1.3.9)	39	109.4	146.3	0.42	12794.8	22819.2	36.9	0.2237	0.88044
fig|393133.27.peg.588	-	Dihydroxyacetone kinase-like protein, phosphatase domain / Dihydroxyacetone kinase-like protein, kinase domain	112	142.5	167.6	0.23	47885.2	75070.6	25.1	0.2241	0.88047
fig|393133.27.peg.203	-	Distant similarity with viral glycoprotein gp160 of HIV type 1	26	206.3	254.6	0.3	16095	26476.4	48.2	0.2245	0.88047
fig|393133.27.peg.2683	-	Potassium-transporting ATPase C chain (EC 3.6.3.12) (TC 3.A.3.7.1)	33	155.5	199.1	0.36	15391	26286.8	43.7	0.2249	0.88047
fig|393133.27.peg.2112	-	Hydrolase, alpha/beta fold family	76	145.7	170.7	0.23	33223.3	51881.1	24.9	0.2251	0.88047
fig|393133.27.peg.1547	-	Late competence protein ComC, processing protease	74	28.4	21.8	-0.37	6300.3	6452.05	-6.6	0.2255	0.88047
fig|393133.27.peg.830	-	Pyruvate-flavodoxin oxidoreductase	208	167.7	186.3	0.15	104666	155010	18.6	0.2255	0.88047
fig|393133.27.peg.782	-	UPF0266 membrane protein YobD	30	280.5	183.6	-0.61	25246.2	22036.2	-96.9	0.2263	0.88242
fig|393133.27.peg.282	-	Aliphatic amidase AmiE (EC 3.5.1.4)	46	202.5	262.4	0.37	27942.7	48278.9	59.9	0.2267	0.88281
fig|393133.27.peg.683	-	Flagellar biosynthesis protein FlhA	110	36.5	45.4	0.31	12053.5	19992	8.9	0.2273	0.88398
fig|393133.27.rna.55	-	tRNA-Tyr-GTA	3	2.2	7.4	1.37	20.2	88.39	5.1	0.2291	0.88847
fig|393133.27.peg.1580	-	Adenine-specific methyltransferase (EC 2.1.1.72)	62	11	8.2	-0.39	2054.6	2028.15	-2.9	0.2299	0.88847
fig|393133.27.peg.880	-	Oxidoreductase, aldo/keto reductase family	55	72.2	86.2	0.25	11920.5	18975	14	0.23	0.88847
fig|393133.27.peg.1138	-	Alpha-ribazole-5'-phosphate phosphatase (EC 3.1.3.73)	31	6.1	3.3	-0.73	571.6	411.63	-2.8	0.2302	0.88847
fig|393133.27.peg.2359	-	Transcriptional regulator, DeoR family	48	15.6	19.6	0.31	2251	3763.29	4	0.2302	0.88847
fig|393133.27.peg.2379	-	Uncharacterized membrane protein YuiD	35	192.8	234.7	0.28	20241.1	32862.1	42	0.2307	0.88847
fig|393133.27.peg.820	-	PhnB protein	25	35.1	44.4	0.33	2629.5	4442.16	9.4	0.2312	0.88847
fig|393133.27.peg.982	-	GNAT family acetyltransferase YjcF	26	144.2	114	-0.34	11250.8	11857.7	-30.2	0.2315	0.88847
fig|393133.27.peg.1178	-	Transcriptional regulator, AraC family	43	106.3	84.9	-0.32	13716.9	14601.5	-21.4	0.2316	0.88847
fig|393133.27.peg.1508	-	Hydrolase, alpha/beta fold family	51	170	147.6	-0.2	26012.7	30119.6	-22.4	0.2316	0.88847
fig|393133.27.peg.2422	-	Ferrichrome transport system permease protein FhuB	61	165.9	197.8	0.25	30362.5	48255.1	31.9	0.233	0.88847
fig|393133.27.peg.835	-	hypothetical protein	44	44.8	56.4	0.33	5912.8	9932.28	11.6	0.2336	0.88847
fig|393133.27.peg.1486	-	RNA-binding protein YhbY	21	65.3	52	-0.32	4112.4	4368.46	-13.3	0.2338	0.88847
fig|393133.27.peg.2219	-	ABC transporter, permease protein EscB	103	227.2	194.7	-0.22	70219.4	80227.4	-32.5	0.2338	0.88847
fig|393133.27.peg.316	-	hypothetical protein	104	33.8	24.1	-0.47	10542.7	10034.8	-9.7	0.2341	0.88847
fig|393133.27.peg.103	-	Nitroreductase family protein	39	157.7	202.5	0.36	18450.7	31585.6	44.8	0.2343	0.88847
fig|393133.27.peg.1826	-	UPF0701 protein YicC	30	187.5	158	-0.24	16872.9	18964.9	-29.4	0.235	0.88847
fig|393133.27.peg.2417	-	Glycine cleavage system H protein	32	492.2	389.8	-0.34	47249.6	49889.3	-102.4	0.2351	0.88847
fig|393133.27.peg.78	-	Glyoxylate reductase (EC 1.1.1.79) @ Glyoxylate reductase (EC 1.1.1.26) @ Hydroxypyruvate reductase (EC 1.1.1.81)	46	9.4	12.7	0.4	1296.1	2339.02	3.3	0.2351	0.88847
fig|393133.27.peg.2381	-	hypothetical protein	50	133.8	155.8	0.22	20074	31161.9	22	0.2352	0.88847
fig|393133.27.peg.1045	-	Molybdenum cofactor guanylyltransferase (EC 2.7.7.77)	31	37.7	25.1	-0.57	3507.5	3115.62	-12.6	0.2353	0.88847
fig|393133.27.peg.2243	-	Inner membrane transport protein YdiM	114	204.6	229.7	0.17	69966.3	104723	25.1	0.2354	0.88847
fig|393133.27.peg.257	-	Internalin H (LPXTG motif)	142	133.6	151	0.18	56899.8	85781.1	17.5	0.2355	0.88847
fig|393133.27.peg.2672	-	Uncharacterized DUF1113 membrane protein family	49	257.6	352.8	0.45	37866.1	69146.8	95.2	0.2357	0.88847
fig|393133.27.peg.720	-	Soluble lytic murein transglycosylase (EC 4.2.2.n1)	39	207.7	250.4	0.27	24299.4	39065.9	42.7	0.236	0.88847
fig|393133.27.peg.2742	-	Hemolysins and related proteins containing CBS domains	80	302	352.5	0.22	72472.6	112811	50.6	0.2364	0.88884
fig|393133.27.peg.2348	-	Multidrug resistance protein	92	154.3	179.7	0.22	42578.6	66140.4	25.5	0.2368	0.88919
fig|393133.27.peg.419	-	Metal transporter, ZIP family	53	82	102.3	0.32	13038.6	21680	20.3	0.2372	0.88919
fig|393133.27.peg.1180	-	Cobyrinic acid a,c-diamide synthetase (EC 6.3.5.11)	85	20.5	24.7	0.26	5232.3	8394.49	4.2	0.2374	0.88919
fig|393133.27.peg.1036	-	Hydrolase (HAD superfamily) in cluster with DUF1447	54	245.2	213.6	-0.2	39719.7	46134.2	-31.6	0.2377	0.88919
fig|393133.27.peg.735	-	FIG00774965: hypothetical protein	6	38.6	22	-0.78	694.2	528.1	-16.6	0.2389	0.89252
fig|393133.27.peg.626	-	hypothetical protein	369	145.2	156.6	0.11	160740	231199	11.4	0.2393	0.89252
fig|393133.27.peg.2703	-	Cof-like hydrolase	61	114.7	150	0.38	20989.5	36596.1	35.3	0.2395	0.89252
fig|393133.27.peg.1481	-	Late competence protein ComEA, DNA receptor	58	8.1	6.3	-0.33	1416.7	1450.66	-1.9	0.2413	0.89504
fig|393133.27.peg.2654	-	PTS system, IIA component	23	47.2	61.4	0.37	3258.2	5645.85	14.1	0.2415	0.89504
fig|393133.27.peg.9	-	Spermidine N1-acetyltransferase (EC 2.3.1.57)	42	248.7	309.5	0.31	31336.1	51990.8	60.8	0.2418	0.89504
fig|393133.27.peg.2125	-	Maltodextrose utilization protein YvdJ	50	64.9	78.9	0.28	9728	15780	14	0.242	0.89504
fig|393133.27.peg.2222	-	Hypothetical protein SAV1839	20	6.2	3.7	-0.59	369.3	299.23	-2.4	0.242	0.89504
fig|393133.27.peg.2574	-	cell surface hydrolase (putative)	62	175	200.4	0.19	32551.7	49707.1	25.4	0.242	0.89504
fig|393133.27.peg.1369	-	Peptidase T (EC 3.4.11.4)	70	3.2	2	-0.49	674.1	562.09	-1.2	0.2426	0.89536
fig|393133.27.peg.2014	-	alpha-mannosidase (EC 3.2.1.24)	149	65.2	76.1	0.22	29148.7	45327.1	10.8	0.2429	0.89536
fig|393133.27.peg.2020	-	Cell division initiation protein DivIVA	35	56.2	42	-0.41	5904.5	5886.36	-14.2	0.243	0.89536
fig|393133.27.peg.6	-	DNA gyrase subunit B (EC 5.99.1.3)	133	0.3	0.1	-0.28	136.5	57.06	-0.2	0.2438	0.89718
fig|393133.27.peg.2671	-	Predicted galactitol operon regulator (Transcriptional antiterminator), BglG family / PTS system, IIA component	125	24.6	28.2	0.19	9231	14109.4	3.6	0.2442	0.89753
fig|393133.27.peg.1796	-	Putative peptidoglycan bound protein (LPXTG motif) Lmo1799 homolog	104	104.1	118.9	0.19	32472.3	49474.4	14.9	0.2449	0.89787
fig|393133.27.peg.504	-	Galactitol-1-phosphate 5-dehydrogenase (EC 1.1.1.251)	62	118.1	138.1	0.22	21962.5	34236.8	20	0.2449	0.89787
fig|393133.27.peg.1747	-	23S rRNA (uracil(1939)-C(5))-methyltransferase (EC 2.1.1.190)	91	149	132	-0.17	40688.3	48033	-17.1	0.2454	0.89819
fig|393133.27.rna.3	-	LSU rRNA ## 23S rRNA, large subunit ribosomal RNA	164	53.4	47.9	-0.16	26293	31404.2	-5.6	0.2456	0.89819
fig|393133.27.peg.2395	-	5'-nucleotidase family protein in cluster with NagD-like phosphatase	80	225.8	264.9	0.23	54183.1	84780.7	39.2	0.2465	0.89962
fig|393133.27.peg.672	-	Oxidoreductase, short-chain dehydrogenase/reductase family	64	180.3	207.1	0.2	34620.5	53005.2	26.7	0.2466	0.89962
fig|393133.27.peg.2854	-	hypothetical protein	34	136.4	175.6	0.36	13915.6	23876.8	39.1	0.2472	0.89994
fig|393133.27.peg.767	-	Lipoate-protein ligase A	67	188.9	162.8	-0.21	37966.4	43621.1	-26.1	0.2473	0.89994
fig|393133.27.peg.1797	-	Protein tyrosine phosphatase (EC 3.1.3.48)	67	53.1	63.3	0.25	10667	16964.2	10.2	0.248	0.90099
fig|393133.27.peg.469	-	hypothetical protein	31	23	15.5	-0.54	2136.1	1926.18	-7.4	0.2482	0.90099
fig|393133.27.peg.2289	-	Putative tail or base plate protein gp17 [Bacteriophage A118]	79	107.6	130.9	0.28	25496.2	41367.3	23.3	0.2488	0.90165
fig|393133.27.peg.571	-	Hypoxanthine/guanine permease PbuG	77	296.1	342.6	0.21	68388.6	105533	46.6	0.2491	0.90165
fig|393133.27.peg.300	-	Type I restriction-modification system, DNA-methyltransferase subunit M (EC 2.1.1.72)	144	185	209.3	0.18	79923.3	120573	24.3	0.2493	0.90165
fig|393133.27.peg.2058	-	Potassium voltage-gated channel subfamily KQT	64	78.1	91.5	0.23	14995.1	23420.3	13.4	0.2498	0.90235
fig|393133.27.peg.1941	-	hypothetical protein	33	232.6	191.8	-0.28	23025.6	25321.3	-40.8	0.2507	0.90297
fig|393133.27.peg.562	-	Phosphoribosylformimino-5-aminoimidazole carboxamide ribotide isomerase (EC 5.3.1.16)	42	48.3	59.3	0.29	6082.6	9955.58	11	0.2508	0.90297
fig|393133.27.peg.840	-	Uncharacterized MFS-type transporter	78	105.6	127.4	0.27	24699.5	39761.8	21.9	0.2509	0.90297
fig|393133.27.peg.791	-	Activator of (R)-2-hydroxyglutaryl-CoA dehydratase	275	112.4	124.7	0.15	92753.6	137209	12.3	0.2512	0.90297
fig|393133.27.peg.2205	-	Organic hydroperoxide resistance transcriptional regulator	39	347.8	277.2	-0.33	40687.2	43236.1	-70.6	0.2523	0.90574
fig|393133.27.peg.2747	-	Transaldolase (EC 2.2.1.2)	36	146.1	201.1	0.46	15782.8	28961.1	55	0.2528	0.90574
fig|393133.27.peg.2835	-	Glycerate kinase (EC 2.7.1.31)	55	31.2	40.8	0.37	5155.6	8977.43	9.6	0.2531	0.90574
fig|393133.27.peg.537	-	Tagatose 1,6-bisphosphate aldolase (EC 4.1.2.40)	70	329	376.4	0.19	69089.1	105389	47.4	0.2532	0.90574
fig|393133.27.peg.363	-	Fructose-bisphosphate aldolase class II (EC 4.1.2.13) homolog	75	102.9	118.6	0.2	23149.6	35593.7	15.8	0.2541	0.90773
fig|393133.27.peg.58	-	FIG00774796: hypothetical protein	14	52.8	68.6	0.37	2218.3	3840.84	15.8	0.2548	0.90773
fig|393133.27.peg.212	-	FIG006789: Stage V sporulation protein	107	357.7	397.7	0.15	114834	170230	40	0.2549	0.90773
fig|393133.27.peg.1768	-	Phosphoribosylaminoimidazole-succinocarboxamide synthase (EC 6.3.2.6)	47	25.3	30.3	0.25	3568.4	5700.13	5	0.2552	0.90773
fig|393133.27.peg.2119	-	hypothetical protein	82	117.9	134.7	0.19	28998	44197.3	16.9	0.2553	0.90773
fig|393133.27.peg.1145	-	Propanediol dehydratase reactivation factor large subunit	108	22.4	25.7	0.19	7266.5	11097	3.3	0.2566	0.91119
fig|393133.27.peg.875	-	Putative transcriptional antiterminator, BglG family / PTS system, IIA component	148	6.4	5	-0.29	2829.1	2983.22	-1.3	0.257	0.91119
fig|393133.27.peg.2838	-	Sugar phosphate isomerases/epimerases family protein YcjR	46	143.8	189	0.39	19850.9	34771.1	45.1	0.2572	0.91119
fig|393133.27.peg.1972	-	PTS system, IIB component	15	3.2	1	-1.08	144.3	59.73	-2.2	0.2579	0.91183
fig|393133.27.peg.2107	-	Ferrous iron transporter FeoB	136	135.9	154.7	0.19	55450.5	84135	18.8	0.258	0.91183
fig|393133.27.peg.192	-	ABC-type antimicrobial peptide transport system, permease component	92	300.7	351.2	0.22	82994.7	129258	50.5	0.2585	0.91233
fig|393133.27.peg.1041	-	Unknown pentose kinase TM0952	96	13.1	10.9	-0.24	3775.7	4188.32	-2.2	0.2593	0.91233
fig|393133.27.peg.2853	-	Transcriptional regulator of rhamnose utilization, AraC family	76	96.2	121.8	0.34	21923.2	37029.8	25.7	0.2602	0.91233
fig|393133.27.peg.914	-	hypothetical protein	93	94.7	110	0.21	26408.7	40927.9	15.4	0.2605	0.91233
fig|393133.27.peg.1834	-	Carbamoyl-phosphate synthase large chain (EC 6.3.5.5)	178	20.8	24.5	0.22	11127.2	17440.6	3.7	0.2608	0.91233
fig|393133.27.peg.113	-	Phage protein	37	304.2	377.6	0.31	33767.1	55879.6	73.4	0.2609	0.91233
fig|393133.27.peg.1279	-	DNA topoisomerase IV subunit A (EC 5.99.1.3)	181	0	0.1	0.13	15.8	92.19	0.1	0.2612	0.91233
fig|393133.27.peg.2577	-	Heme efflux system ATPase HrtA	42	113.5	139	0.29	14305.2	23356.5	25.5	0.2614	0.91233
fig|393133.27.peg.385	-	hypothetical protein	12	34.2	43.6	0.34	1229.9	2091.68	9.4	0.2616	0.91233
fig|393133.27.peg.2049	-	Excinuclease ABC subunit A paralog of unknown function	133	184.6	214	0.21	73647.6	113858	29.4	0.2618	0.91233
fig|393133.27.peg.456	-	hypothetical protein	50	84.5	100.5	0.25	12671.8	20108	16.1	0.262	0.91233
fig|393133.27.peg.2109	-	Ser/Thr protein phosphatase family protein	67	150.4	180.5	0.26	30226.6	48374.5	30.1	0.2624	0.91233
fig|393133.27.peg.529	-	hypothetical protein	65	153.2	181	0.24	29875.5	47050.4	27.8	0.2626	0.91233
fig|393133.27.peg.1452	-	hypothetical protein	26	147.1	120.7	-0.28	11474.8	12557.7	-26.4	0.2631	0.91233
fig|393133.27.peg.1512	-	Iron-sulfur cluster regulator IscR	34	688.7	561.6	-0.29	70252.2	76377.7	-127.1	0.2631	0.91233
fig|393133.27.peg.1522	-	Single-stranded-DNA-specific exonuclease RecJ	139	71.7	63.1	-0.18	29910.9	35099.5	-8.6	0.2631	0.91233
fig|393133.27.peg.2444	-	Carboxylesterase (EC 3.1.1.1)	43	292.8	247.5	-0.24	37773.1	42563.5	-45.4	0.2638	0.91368
fig|393133.27.peg.2044	-	Oligopeptide ABC transporter, substrate-binding protein OppA (TC 3.A.1.5.1)	120	101.5	112.3	0.14	36542.3	53922.1	10.8	0.2652	0.91587
fig|393133.27.peg.2117	-	ABC transporter-like sensor ATP-binding protein Bsel_2651	59	175.7	150.9	-0.22	31092	35621.9	-24.7	0.2653	0.91587
fig|393133.27.peg.350	-	Triosephosphate isomerase (EC 5.3.1.1)	41	144.4	188	0.38	17762	30837	43.6	0.2664	0.91587
fig|393133.27.peg.1676	-	5,10-methylenetetrahydrofolate reductase (EC 1.5.1.20) / Homolog of homocysteine-binding domain	109	51.1	58	0.18	16710.2	25282.1	6.9	0.2668	0.91587
fig|393133.27.peg.2437	-	Internalin-like protein Lmo2445 homolog	82	151.9	172.6	0.18	37358.5	56600.5	20.7	0.2669	0.91587
fig|393133.27.peg.2518	-	MreB-like protein (Mbl protein)	84	24.9	29.1	0.22	6267.7	9762.63	4.2	0.2674	0.91587
fig|393133.27.peg.414	-	hypothetical protein	28	15406	6013.8	-1.36	1.2941e+06	673545	-9392.2	0.2674	0.91587
fig|393133.27.peg.134	-	Uncharacterized protein YjdJ, possible GNAT acetyltransferase	16	203.4	273.4	0.43	9762.9	17498.8	70	0.2675	0.91587
fig|393133.27.peg.1917	-	Uncharacterized flavin-containing protein YtfP	76	150.3	171.8	0.19	34276	52212.9	21.4	0.2692	0.91587
fig|393133.27.peg.2727	-	Acetyltransferase, GNAT family	23	335.7	413.9	0.3	23166.4	38079.7	78.2	0.2693	0.91587
fig|393133.27.peg.2799	-	Sialic acid utilization regulator, RpiR family	61	244.9	301.8	0.3	44823.2	73650.2	56.9	0.2697	0.91587
fig|393133.27.peg.1667	-	8-oxo-dGTPase Bsu YtkD / 8-oxo-GTPase Bsu YtkD	29	13.3	17.7	0.39	1154	2049.25	4.4	0.2702	0.91587
fig|393133.27.peg.2138	-	PTS system, IIC component	69	63.6	75	0.23	13165.6	20691.5	11.4	0.2703	0.91587
fig|393133.27.peg.2303	-	putative terminase large subunit	114	22.1	17.5	-0.32	7555.5	7997.56	-4.6	0.2703	0.91587
fig|393133.27.peg.353	-	hypothetical protein	20	58.4	77.8	0.41	3501.7	6221.85	19.4	0.2707	0.91587
fig|393133.27.peg.136	-	Oligopeptide ABC transporter, permease protein OppB (TC 3.A.1.5.1)	70	0	0	0.07	0	13.36	0	0.2715	0.91587
fig|393133.27.peg.745	-	Transcriptional regulator, GntR family	34	56.6	48.2	-0.23	5775.4	6557.31	-8.4	0.2715	0.91587
fig|393133.27.peg.777	-	Diacylglycerol kinase-related protein	44	130.7	158.8	0.28	17251.2	27951.6	28.1	0.272	0.91587
fig|393133.27.peg.521	-	Uncharacterized MFS-type transporter	37	143.4	173.9	0.28	15913.9	25738.3	30.5	0.2722	0.91587
fig|393133.27.peg.430	-	Sugar:proton symporter	60	64.5	82.5	0.35	11607.8	19793.9	18	0.2727	0.91587
fig|393133.27.peg.520	-	Transcriptional regulator, RpiR family	55	226.2	268.2	0.24	37330.3	59006.4	42	0.2731	0.91587
fig|393133.27.peg.2086	-	DNA-binding protein	110	55.1	65.5	0.24	18189	28821.8	10.4	0.2732	0.91587
fig|393133.27.peg.1467	-	16S rRNA (uracil(1498)-N(3))-methyltransferase (EC 2.1.1.193)	43	127.2	105.8	-0.26	16411.5	18201.4	-21.4	0.2733	0.91587
fig|393133.27.peg.2789	-	Catalase KatE (EC 1.11.1.6)	88	162.2	140.1	-0.21	42829.3	49328.5	-22.1	0.2735	0.91587
fig|393133.27.peg.2734	-	Haloacid dehalogenase-like hydrolase	42	257.1	325.5	0.34	32389.4	54677.7	68.4	0.2738	0.91587
fig|393133.27.peg.436	-	Transcriptional regulator, LysR family	70	202	243.3	0.27	42416.8	68117.1	41.3	0.2745	0.91587
fig|393133.27.peg.405	-	PTS system, IIB component	14	54.7	75.7	0.46	2297.7	4241.86	21	0.2746	0.91587
fig|393133.27.peg.1427	-	Bis-ABC ATPase YbiT	110	154.2	132.3	-0.22	50901.8	58196.1	-22	0.2747	0.91587
fig|393133.27.peg.2312	-	Phage exonuclease (EC 3.1.11.3)	67	113.7	148.2	0.38	22862.8	39705.7	34.4	0.2748	0.91587
fig|393133.27.peg.947	-	HtpG-like protein	133	151.6	168.9	0.15	60487.2	89851.6	17.3	0.2748	0.91587
fig|393133.27.peg.651	-	phage infection protein	175	121.1	132.7	0.13	63567.3	92916.2	11.7	0.275	0.91587
fig|393133.27.peg.135	-	Oligopeptide ABC transporter, substrate-binding protein OppA (TC 3.A.1.5.1)	110	1.5	0.6	-0.65	506.6	271.85	-0.9	0.2752	0.91587
fig|393133.27.peg.407	-	alpha-mannosidase (EC 3.2.1.24)	163	76.3	90.1	0.24	37289.1	58758.1	13.9	0.2752	0.91587
fig|393133.27.peg.310	-	PTS system, beta-glucoside-specific, IIA component	14	45.8	66.4	0.53	1924.8	3718.14	20.6	0.2754	0.91587
fig|393133.27.peg.2595	-	CRISPR-associated protein Cas1	68	23.7	29.5	0.3	4831.2	8012.97	5.8	0.2757	0.91587
fig|393133.27.peg.1937	-	GTP-binding protein EngA	88	0.7	0.2	-0.5	197.7	83.87	-0.5	0.2761	0.91587
fig|393133.27.peg.2085	-	hypothetical protein	141	113.1	129.3	0.19	47839.1	72945.8	16.2	0.2761	0.91587
fig|393133.27.peg.1379	-	Rhodanese domain protein UPF0176, Firmicutes subgroup	62	260.4	226.4	-0.2	48440.5	56154.1	-34	0.2769	0.91587
fig|393133.27.peg.2168	-	Myo-inositol 2-dehydrogenase 1 (EC 1.1.1.18)	66	83.3	99.6	0.26	16487.5	26306.5	16.4	0.277	0.91587
fig|393133.27.peg.122	-	Phage tail fiber	54	92	109.5	0.25	14897.4	23652	17.5	0.2774	0.91587
fig|393133.27.peg.2223	-	Hypothetical protein SAV1840	47	183.3	153.3	-0.26	25841.4	28820	-30	0.2775	0.91587
fig|393133.27.peg.2817	-	Transcriptional regulator, AcrR family	36	165.3	202.1	0.29	17857.1	29105.1	36.8	0.2775	0.91587
fig|393133.27.peg.448	-	Cell envelope-associated transcriptional attenuator LytR-CpsA-Psr, subfamily F1	64	407.4	472.3	0.21	78223.5	120912	64.9	0.2791	0.91667
fig|393133.27.peg.2261	-	Intracellular protease	36	131.1	161.2	0.3	14157.7	23205.6	30.1	0.2795	0.91667
fig|393133.27.peg.314	-	Low-specificity L-threonine aldolase (EC 4.1.2.48)	53	232.7	295.3	0.34	36999.3	62605.4	62.6	0.2798	0.91667
fig|393133.27.peg.526	-	putative secreted protein	106	30.8	37.2	0.26	9792.9	15770.5	6.4	0.2799	0.91667
fig|393133.27.peg.2007	-	ABC transporter, substrate-binding protein (cluster 1, maltose/g3p/polyamine/iron)	105	73.7	82.5	0.16	23228.4	34634.6	8.7	0.2803	0.91667
fig|393133.27.peg.838	-	Efflux ABC transporter, permease/ATP-binding protein YwjA	109	149.3	166.7	0.16	48834.3	72677.8	17.4	0.2805	0.91667
fig|393133.27.peg.496	-	Ribose-5-phosphate isomerase B (EC 5.3.1.6)	24	49.3	65.2	0.4	3546.6	6256.46	15.9	0.2806	0.91667
fig|393133.27.peg.1721	-	Transcriptional regulator, GntR family	25	234.7	165	-0.51	17600.9	16495.1	-69.7	0.281	0.91667
fig|393133.27.peg.459	-	FIG002343: hypothetical protein	75	222.9	264	0.24	50154.2	79192.1	41.1	0.2814	0.91667
fig|393133.27.peg.1069	-	ABC transporter, permease protein	103	70.8	81.5	0.2	21887.8	33595.6	10.7	0.2817	0.91667
fig|393133.27.peg.719	-	Flagellum-specific ATP synthase FliI	68	139.3	163.8	0.23	28424.6	44545.4	24.4	0.2818	0.91667
fig|393133.27.peg.629	-	Putative transcriptional antiterminator, BglG family / PTS system, IIA component	170	9.2	7.7	-0.24	4702.9	5204.66	-1.6	0.282	0.91667
fig|393133.27.peg.2848	-	L-rhamnose mutarotase (EC 5.1.3.32)	27	406.3	520	0.36	32909.3	56158.1	113.7	0.2821	0.91667
fig|393133.27.peg.369	-	Transcriptional regulator, YafY family	75	74	86.4	0.22	16651	25913.7	12.4	0.2821	0.91667
fig|393133.27.peg.2660	-	Deoxyguanosinetriphosphate triphosphohydrolase (EC 3.1.5.1)	86	193	228.2	0.24	49789.5	78491.7	35.2	0.2833	0.91835
fig|393133.27.peg.209	-	Acetyltransferase, GNAT family	34	249.5	304.8	0.29	25445.6	41458.5	55.4	0.2834	0.91835
fig|393133.27.peg.2674	-	hypothetical protein	19	156.3	199.7	0.35	8907.2	15179.8	43.5	0.2841	0.91835
fig|393133.27.peg.470	-	FIG00776029: hypothetical protein	22	23.9	17.5	-0.43	1574.8	1538.57	-6.4	0.2841	0.91835
fig|393133.27.peg.2487	-	Phosphate ABC transporter, ATP-binding protein PstB (TC 3.A.1.7.1)	46	143.9	179	0.31	19855.9	32941.4	35.1	0.2843	0.91835
fig|393133.27.peg.452	-	Glutamate decarboxylase (EC 4.1.1.15)	99	155.9	177.7	0.19	46310.2	70375.8	21.8	0.2845	0.91835
fig|393133.27.rna.48	-	tRNA-Arg-CCT	8	436.6	336	-0.38	10479.5	10751.9	-100.6	0.2848	0.91835
fig|393133.27.peg.1097	-	Beta-1,3-glucosyltransferase	95	3.3	1.6	-0.69	935.2	625	-1.6	0.2868	0.92278
fig|393133.27.peg.2252	-	oxidoreductase of aldo/keto reductase family, subgroup 2	53	178.7	214	0.26	28420.3	45365	35.2	0.2868	0.92278
fig|393133.27.peg.303	-	Acetyltransferase, GNAT family	34	137.2	159.2	0.21	13993.1	21655.8	22	0.2878	0.92345
fig|393133.27.peg.1838	-	Uracil permease @ Uracil:proton symporter UraA	95	139.8	157.3	0.17	39852	59767.8	17.5	0.2891	0.92345
fig|393133.27.peg.1795	-	poly (glycerol-phosphate) alpha-glucosyltransferase	137	57.3	63.3	0.14	23531	34711.3	6.1	0.2897	0.92345
fig|393133.27.peg.742	-	PTS system, beta-glucoside-specific IIB component / PTS system, beta-glucoside-specific IIC component / PTS system, beta-glucoside-specific IIA component	151	70	78.8	0.17	31724.7	47572.4	8.7	0.2897	0.92345
fig|393133.27.peg.572	-	6-phospho-beta-glucosidase (EC 3.2.1.86)	87	107.8	124.9	0.21	28136.6	43482.6	17.1	0.2898	0.92345
fig|393133.27.peg.693	-	Flagellin protein FlaA	66	481.4	426.5	-0.17	95323.2	112589	-55	0.2898	0.92345
fig|393133.27.peg.1339	-	Late competence protein ComGB, access of DNA to ComEA	83	7.1	5.5	-0.32	1771.2	1818.51	-1.6	0.2902	0.92345
fig|393133.27.peg.1463	-	Phosphate starvation-inducible protein PhoH, predicted ATPase	72	119.9	104.8	-0.19	25898.8	30173.3	-15.1	0.2903	0.92345
fig|393133.27.peg.2242	-	Transport protein	106	147.8	175.6	0.25	46999.2	74457.7	27.8	0.2903	0.92345
fig|393133.27.peg.852	-	hypothetical protein	60	25.5	17.4	-0.53	4585.7	4169.54	-8.1	0.2904	0.92345
fig|393133.27.peg.1973	-	PTS system, IIA component	34	16	11.1	-0.49	1633.1	1514.04	-4.9	0.291	0.92345
fig|393133.27.peg.2141	-	Transcription antiterminator, BglG family	110	15.3	11.2	-0.42	5058.7	4927.86	-4.1	0.2911	0.92345
fig|393133.27.peg.2746	-	hypothetical protein	24	135.5	165.9	0.29	9753	15930.4	30.5	0.2912	0.92345
fig|393133.27.peg.2390	-	Low temperature requirement C protein	30	143.6	172.3	0.26	12923.9	20674.6	28.7	0.2914	0.92345
fig|393133.27.peg.2694	-	Transcriptional regulator, AcrR family	37	276.9	224.3	-0.3	30732.3	33203.6	-52.5	0.2923	0.92494
fig|393133.27.peg.446	-	Penicillin-binding protein 3	118	247.1	272.3	0.14	87490	128508	25.1	0.2925	0.92494
fig|393133.27.peg.2830	-	Transcriptional regulator, MarR family	24	434.2	598.6	0.46	31259.7	57465.2	164.4	0.2938	0.92548
fig|393133.27.peg.1708	-	Flavodoxin	29	144.3	111.7	-0.37	12553.1	12960.2	-32.6	0.2943	0.92548
fig|393133.27.peg.2307	-	Protein gp65 [Bacteriophage A118]	14	43	57.5	0.41	1806.6	3221.73	14.5	0.2947	0.92548
fig|393133.27.peg.1297	-	UPF0291 protein YnzC	18	157.3	131.4	-0.26	8494.5	9460.59	-25.9	0.2953	0.92548
fig|393133.27.peg.687	-	hypothetical protein	18	89.1	112	0.33	4812	8065.8	22.9	0.2954	0.92548
fig|393133.27.peg.102	-	hypothetical protein	12	132.8	175.3	0.4	4781	8412.49	42.5	0.2957	0.92548
fig|393133.27.peg.1162	-	Ethanolamine sensory transduction histidine kinase	96	91.6	104.6	0.19	26375.7	40166.4	13	0.296	0.92548
fig|393133.27.peg.2539	-	Thymidine kinase (EC 2.7.1.21)	39	179.1	211	0.24	20953.2	32911	31.9	0.2961	0.92548
fig|393133.27.peg.2116	-	Coproheme decarboxylase HemQ (no EC)	51	15	11.9	-0.31	2290.6	2418.72	-3.1	0.2962	0.92548
fig|393133.27.peg.1140	-	Propanediol utilization polyhedral body protein PduA	17	23.7	33.2	0.47	1207.3	2260.49	9.6	0.2963	0.92548
fig|393133.27.peg.2284	-	gp22	12	6.9	11.5	0.66	247.4	550.25	4.6	0.2964	0.92548
fig|393133.27.peg.123	-	Phage tail fiber	84	195	226.8	0.22	49139.4	76219.4	31.8	0.2968	0.92548
fig|393133.27.rna.45	-	5S rRNA ## 5S ribosomal RNA	7	111.7	91.5	-0.28	2345	2561.65	-20.2	0.2971	0.92548
fig|393133.27.peg.986	-	Efflux ABC transporter, permease protein	64	146.3	176.7	0.27	28090.1	45235.2	30.4	0.2972	0.92548
fig|393133.27.peg.1257	-	hypothetical protein	54	189.1	159.3	-0.25	30638.3	34417.4	-29.8	0.2976	0.92548
fig|393133.27.peg.646	-	Uncharacterized amino acid permease, GabP family	110	209.8	235.7	0.17	69240	103712	25.9	0.2977	0.92548
fig|393133.27.peg.125	-	hypothetical protein	38	127.4	168.7	0.4	14524	25648.8	41.3	0.2991	0.92819
fig|393133.27.peg.1156	-	Glycerol uptake facilitator protein @ Propanediol diffusion facilitator	53	57.4	68	0.24	9120.6	14421.2	10.7	0.2997	0.92819
fig|393133.27.peg.1390	-	Transcriptional regulator in cluster with unspecified monosaccharide ABC transport system	66	16.3	11.9	-0.42	3221.8	3148.4	-4.3	0.3006	0.92819
fig|393133.27.peg.2259	-	Guanine/hypoxanthine permease PbuO	105	182.3	203.3	0.16	57418.1	85401.1	21.1	0.3007	0.92819
fig|393133.27.peg.1706	-	weak similarity to aminoglycoside N(3)-acetyltransferase	45	34.1	44.2	0.37	4604.7	7960.91	10.1	0.3015	0.92819
fig|393133.27.peg.620	-	hypothetical protein	62	143.5	166.9	0.22	26690.9	41390.5	23.4	0.3019	0.92819
fig|393133.27.peg.2651	-	phosphotriesterase family protein	65	25.5	30.4	0.25	4964.7	7906.34	4.9	0.302	0.92819
fig|393133.27.peg.533	-	Transcriptional regulator, LacI family	56	111.7	130.5	0.22	18760	29222	18.8	0.3024	0.92819
fig|393133.27.peg.359	-	redox proteins related to the succinate dehydrogenases and fumarate reductases	99	110.4	123.7	0.16	32792.5	48979.9	13.3	0.3025	0.92819
fig|393133.27.peg.528	-	hypothetical protein	135	159.2	175	0.14	64456.5	94481.3	15.8	0.3035	0.92819
fig|393133.27.peg.584	-	cell surface protein precursor	62	11.2	13.7	0.27	2084.5	3391.29	2.5	0.3035	0.92819
fig|393133.27.peg.905	-	PTS system, oligo-beta-mannoside-specific IIC component	100	110	127	0.21	33000.3	50819.4	17	0.3035	0.92819
fig|393133.27.peg.2568	-	Dihydrofolate reductase homolog	35	136.2	165.5	0.28	14298	23174.5	29.4	0.3038	0.92819
fig|393133.27.peg.768	-	hypothetical protein	94	5.4	4.1	-0.32	1509.8	1534.9	-1.3	0.3041	0.92819
fig|393133.27.peg.1218	-	Z-ring-associated protein	22	146.9	126.6	-0.21	9698.5	11144	-20.3	0.3044	0.92819
fig|393133.27.peg.2648	-	hypothetical protein	43	88.3	104.2	0.24	11394.1	17921.6	15.9	0.3044	0.92819
fig|393133.27.peg.2013	-	hypothetical protein	89	91.7	103.4	0.17	24489.1	36796.8	11.6	0.3045	0.92819
fig|393133.27.peg.1543	-	Rod shape-determining protein MreD	53	0.7	0.2	-0.45	111.9	52.29	-0.5	0.3047	0.92819
fig|393133.27.peg.2649	-	Protein of unknown function DUF1341	39	80.3	98.9	0.3	9389.5	15423.8	18.6	0.3051	0.92819
fig|393133.27.peg.2185	-	hypothetical protein	43	28.3	35	0.3	3644.3	6024.06	6.8	0.3054	0.92819
fig|393133.27.peg.126	-	hypothetical protein	27	212.2	256.2	0.27	17190.4	27673.2	44	0.3055	0.92819
fig|393133.27.peg.592	-	Homoserine O-acetyltransferase (EC 2.3.1.31)	63	177.5	207.5	0.22	33556.4	52281.9	29.9	0.3057	0.92819
fig|393133.27.peg.2665	-	Ribose-5-phosphate isomerase B (EC 5.3.1.6)	25	155.8	204.5	0.39	11685.6	20446.7	48.7	0.3061	0.92819
fig|393133.27.peg.2439	-	transcriptional activator	76	70.6	82.9	0.23	16086.1	25197.8	12.3	0.3065	0.92819
fig|393133.27.peg.2036	-	UDP-N-acetylmuramoyl-L-alanine--D-glutamate ligase (EC 6.3.2.9)	93	2.5	1.5	-0.47	702.8	571.54	-1	0.3069	0.92819
fig|393133.27.peg.2196	-	Regulatory protein Spx	27	23.7	11.9	-0.93	1919	1286.81	-11.8	0.3072	0.92819
fig|393133.27.peg.1148	-	Propanediol utilization polyhedral body protein PduJ	16	35.6	46.7	0.38	1707.7	2991.88	11.2	0.3073	0.92819
fig|393133.27.peg.160	-	Stage 0 sporulation protein YaaT	42	323.1	378.9	0.23	40712.5	63659.7	55.8	0.3074	0.92819
fig|393133.27.peg.1923	-	Prephenate dehydrogenase (EC 1.3.1.12)	73	208.8	182.1	-0.2	45716.4	53164.7	-26.7	0.3081	0.92847
fig|393133.27.peg.477	-	putative secreted protein	36	273.9	332.4	0.28	29584.9	47868.5	58.5	0.3086	0.92847
fig|393133.27.peg.1808	-	Transcription factor FapR	31	70.1	59.1	-0.24	6515.8	7332.9	-10.9	0.3088	0.92847
fig|393133.27.peg.1033	-	Cell envelope-associated transcriptional attenuator LytR-CpsA-Psr, subfamily F2	85	140.5	128.5	-0.13	35829.2	43697.8	-12	0.3093	0.92847
fig|393133.27.rna.84	-	SSU rRNA ## 16S rRNA, small subunit ribosomal RNA	81	208	184.2	-0.17	50548.3	59676.8	-23.8	0.3094	0.92847
fig|393133.27.peg.615	-	membrane-anchoring domain / Glycerophosphoryl diester phosphodiesterase (EC 3.1.4.46)	156	131.2	143.1	0.12	61422.2	89280.9	11.8	0.3096	0.92847
fig|393133.27.peg.2184	-	Putative peptidoglycan bound protein (LPXTG motif) Lmo2179 homolog	264	52.4	59.7	0.18	41504.2	63053.7	7.3	0.3097	0.92847
fig|393133.27.peg.74	-	hypothetical protein	79	55.4	64	0.21	13123.3	20234.9	8.7	0.3101	0.92872
fig|393133.27.peg.2642	-	hypothetical protein	33	360.7	430.9	0.26	35709.5	56882.9	70.2	0.3107	0.92957
fig|393133.27.peg.267	-	Sugar phosphatase YidA (EC 3.1.3.23)	60	257	291.2	0.18	46255.1	69895.1	34.3	0.3113	0.93042
fig|393133.27.peg.1865	-	Phosphoenolpyruvate synthase regulatory protein	59	47.4	57	0.26	8383.6	13443.2	9.6	0.3118	0.93097
fig|393133.27.peg.1720	-	Efflux ABC transporter, ATP-binding protein	47	29.6	34.8	0.22	4179.5	6538.11	5.1	0.3126	0.93242
fig|393133.27.peg.1029	-	Cell envelope stress response system LiaFSR, response regulator LiaR(VraR)	47	56.5	70	0.3	7960.5	13153.4	13.5	0.3135	0.93415
fig|393133.27.peg.682	-	Flagellar biosynthesis protein FlhB	63	144	164.6	0.19	27223	41485.6	20.6	0.3159	0.93582
fig|393133.27.peg.865	-	FIG01423360: glycoside hydrolase	72	78.9	93.9	0.25	17034.2	27042.4	15	0.316	0.93582
fig|393133.27.peg.1581	-	Thiol peroxidase, Tpx-type (EC 1.11.1.15)	34	356.4	301.1	-0.24	36354.3	40946.2	-55.3	0.3168	0.93582
fig|393133.27.peg.952	-	Uncharacterized MFS-type transporter YycB	99	40.9	45.5	0.15	12150.9	18037.1	4.6	0.3168	0.93582
fig|393133.27.peg.1143	-	Propanediol dehydratase medium subunit (EC 4.2.1.28)	39	14.1	17.1	0.26	1653.7	2664.74	2.9	0.3176	0.93582
fig|393133.27.peg.1152	-	Propanediol utilization polyhedral body protein PduN	14	13.1	18.8	0.49	549.2	1053.54	5.7	0.3177	0.93582
fig|393133.27.peg.2299	-	Phage capsid protein	64	48.3	58.3	0.27	9275.9	14921.1	10	0.3179	0.93582
fig|393133.27.peg.2159	-	Ribonucleotide reductase of class Ia (aerobic), beta subunit (EC 1.17.4.1)	75	1.8	0.5	-0.89	407.7	156.02	-1.3	0.3184	0.93582
fig|393133.27.peg.228	-	Protein-arginine kinase activator protein McsA	30	76.6	92.8	0.27	6898.1	11134.4	16.1	0.3185	0.93582
fig|393133.27.peg.823	-	Acetyltransferase (GNAT family) SAS0976	36	180.4	214.1	0.25	19488.5	30825	33.6	0.3186	0.93582
fig|393133.27.peg.1416	-	UDP-N-acetylenolpyruvoylglucosamine reductase (EC 1.3.1.98)	73	0.7	0.2	-0.41	144.7	72.5	-0.4	0.3188	0.93582
fig|393133.27.peg.2502	-	Protein translocase subunit SecA	177	3.8	2.3	-0.52	1999	1649.49	-1.4	0.3191	0.93582
fig|393133.27.peg.796	-	Uncharacterized DUF554 membrane protein	47	95	118.2	0.31	13391.6	22229.4	23.3	0.3193	0.93582
fig|393133.27.peg.2560	-	dNTP triphosphohydrolase, broad substrate specificity	92	286.6	339.6	0.24	79104.8	124979	53	0.3195	0.93582
fig|393133.27.peg.2346	-	Sodium/hydrogen exchanger family protein	146	232.5	260.6	0.16	101842	152217	28.1	0.3196	0.93582
fig|393133.27.peg.2026	-	Internalin-like protein (LPXTG motif) Lmo2026 homolog	168	176.7	196.4	0.15	89035.6	131998	19.8	0.3197	0.93582
fig|393133.27.peg.1770	-	N5-carboxyaminoimidazole ribonucleotide synthase (EC 6.3.4.18)	82	83.5	74.2	-0.17	20533.1	24335.2	-9.3	0.3198	0.93582
fig|393133.27.peg.1072	-	DUF1054 superfamily protein	39	85.4	103.6	0.28	9986.6	16159	18.2	0.32	0.93582
fig|393133.27.peg.1398	-	YMCA protein	18	75	61.3	-0.29	4050.9	4417.12	-13.7	0.3201	0.93582
fig|393133.27.peg.535	-	N-carbamoyl-L-amino acid hydrolase (EC 3.5.1.87)	67	104.2	124.8	0.26	20942.1	33458.5	20.7	0.3207	0.93654
fig|393133.27.peg.1984	-	Acetolactate synthase large subunit (EC 2.2.1.6)	90	40.7	46.4	0.19	10980.6	16707.9	5.7	0.3212	0.93654
fig|393133.27.peg.124	-	hypothetical protein	18	178.5	219.9	0.3	9640.6	15831	41.3	0.3213	0.93654
fig|393133.27.peg.510	-	hypothetical protein	21	108.7	135	0.31	6849.4	11343.3	26.3	0.3223	0.93778
fig|393133.27.peg.2236	-	Cobalt-zinc-cadmium resistance protein	61	252.1	292.2	0.21	46141	71293.6	40.1	0.3227	0.93778
fig|393133.27.peg.1944	-	Ferredoxin	12	154.7	124.6	-0.31	5568.6	5979.48	-30.1	0.323	0.93778
fig|393133.27.peg.579	-	Putative ribosomal RNA large subunit methyltransferase YwbD	84	252.2	284	0.17	63542	95431.5	31.9	0.323	0.93778
fig|393133.27.peg.379	-	PTS system, cellobiose-specific IIB component (EC 2.7.1.205)	22	215.1	264.6	0.3	14197.6	23281.9	49.5	0.3238	0.93849
fig|393133.27.peg.1854	-	D-alanyl-D-alanine carboxypeptidase (EC 3.4.16.4)	56	291.7	250.4	-0.22	49009.2	56083.8	-41.3	0.3241	0.93849
fig|393133.27.peg.1575	-	FIG002379: metal-dependent hydrolase	40	164	139.3	-0.23	19679.3	22280.5	-24.7	0.3242	0.93849
fig|393133.27.peg.1209	-	Transcriptional regulator YodB, HxlR family	18	117.7	85.1	-0.46	6354.6	6123.77	-32.6	0.3257	0.93989
fig|393133.27.peg.809	-	DNA-binding protein	34	176.4	142.1	-0.31	17987.8	19328.8	-34.2	0.326	0.93989
fig|393133.27.peg.886	-	Protoporphyrinogen IX oxidase, aerobic, HemY (EC 1.3.3.4)	85	13.2	11.3	-0.21	3354.3	3827.2	-1.9	0.3261	0.93989
fig|393133.27.peg.1345	-	hypothetical protein	15	138.4	116.4	-0.25	6226.5	6986.81	-21.9	0.3264	0.93989
fig|393133.27.peg.2765	-	hypothetical protein	10	110.5	152.8	0.46	3314.8	6112.66	42.3	0.3264	0.93989
fig|393133.27.peg.728	-	putative peptidoglycan bound protein (LPXTG motif)	17	115.1	136.1	0.24	5868.2	9252.49	21	0.3266	0.93989
fig|393133.27.peg.519	-	6-phospho-beta-glucosidase (EC 3.2.1.86)	88	144.1	161.1	0.16	38040.8	56695.2	17	0.3273	0.94064
fig|393133.27.peg.2730	-	Transcriptional regulator, MarR family	28	305	374.7	0.3	25617.2	41970.1	69.8	0.3275	0.94064
fig|393133.27.peg.2600	-	tRNA pseudouridine(38-40) synthase (EC 5.4.99.12)	52	95.3	112.4	0.23	14870.4	23369	17	0.328	0.94116
fig|393133.27.peg.1028	-	Cell envelope stress response system LiaFSR, sensor histidine kinase LiaS(VraS)	62	29.4	25.1	-0.22	5470.1	6217.39	-4.3	0.3295	0.94414
fig|393133.27.peg.1866	-	Pyruvate,phosphate dikinase (EC 2.7.9.1)	140	87.7	100.4	0.19	36829.5	56249	12.8	0.3297	0.94414
fig|393133.27.peg.553	-	Di-tripeptide/cation symporter DtpT	112	265.9	302.6	0.19	89353.8	135542	36.6	0.33	0.94414
fig|393133.27.peg.595	-	hypothetical protein	114	221.4	247.1	0.16	75723.4	112694	25.7	0.3307	0.94488
fig|393133.27.peg.1591	-	Cysteine desulfurase (EC 2.8.1.7), associated with tRNA 4-thiouridine synthase	77	99.2	87.9	-0.17	22920.3	27060.1	-11.4	0.3309	0.94488
fig|393133.27.rna.51	-	SSU rRNA ## 16S rRNA, small subunit ribosomal RNA	81	207	184.5	-0.17	50298.4	59780.3	-22.5	0.3319	0.94682
fig|393133.27.peg.1376	-	Acylphosphate phosphohydrolase (EC 3.6.1.7)	18	145.7	118.4	-0.3	7866.4	8523.16	-27.3	0.3325	0.9473
fig|393133.27.peg.344	-	hypothetical protein	12	256.4	326.7	0.35	9230.6	15679.8	70.3	0.3331	0.9473
fig|393133.27.rna.13	-	tRNA-Ala-TGC	2	84.1	47	-0.82	504.5	376.33	-37	0.3333	0.9473
fig|393133.27.peg.498	-	Transaldolase (EC 2.2.1.2)	49	6.9	8.9	0.33	1011.8	1747.86	2	0.3335	0.9473
fig|393133.27.peg.2505	-	ComF operon protein A, DNA transporter ATPase	82	147.8	171.1	0.21	36355.9	56135.5	23.4	0.3338	0.9473
fig|393133.27.peg.855	-	small multidrug resistance family (SMR) protein	24	28.1	39.2	0.47	2025.1	3763.96	11.1	0.334	0.9473
fig|393133.27.peg.546	-	hypothetical protein	64	20.8	15.1	-0.44	3992.5	3856.69	-5.7	0.3348	0.94865
fig|393133.27.peg.2333	-	Pseudouridine 5'-phosphate glycosidase (EC 4.2.1.70)	59	157.3	178.5	0.18	27849	42122.7	21.1	0.3354	0.94938
fig|393133.27.peg.1957	-	Ferrichrome transport system permease protein FhuG	72	246.7	283.4	0.2	53284.8	81617.3	36.7	0.3357	0.94938
fig|393133.27.peg.2373	-	Na(+) H(+) antiporter subunit C	25	5.9	10.6	0.75	440.8	1056.22	4.7	0.337	0.95214
fig|393133.27.peg.351	-	Phosphoenolpyruvate-dihydroxyacetone phosphotransferase (EC 2.7.1.121), ADP-binding subunit DhaL	33	117.5	140.8	0.26	11635.4	18583	23.3	0.338	0.95391
fig|393133.27.peg.1289	-	Ribosome LSU-associated GTP-binding protein HflX	85	160.3	142.5	-0.17	40864.2	48457.5	-17.7	0.3383	0.95391
fig|393133.27.peg.1678	-	Cystathionine gamma-synthase (EC 2.5.1.48) @ O-acetylhomoserine sulfhydrylase (EC 2.5.1.49)	60	47	56.6	0.26	8455.5	13590.8	9.7	0.3386	0.95391
fig|393133.27.peg.1358	-	1-deoxy-D-xylulose 5-phosphate synthase (EC 2.2.1.7)	137	34.6	30.8	-0.16	14225.8	16867.9	-3.8	0.3394	0.95462
fig|393133.27.peg.2782	-	hypothetical protein	52	100	112.4	0.17	15604.1	23377.4	12.4	0.3395	0.95462
fig|393133.27.peg.923	-	Bis-ABC ATPase	95	182.6	164.7	-0.15	52047.8	62570.4	-18	0.3401	0.95512
fig|393133.27.peg.1989	-	3-isopropylmalate dehydratase large subunit (EC 4.2.1.33)	73	74.5	85.1	0.19	16310.7	24850	10.6	0.3407	0.95512
fig|393133.27.peg.924	-	UPF0718 protein YcgR	79	67.1	77.9	0.21	15903.1	24609.1	10.8	0.3407	0.95512
fig|393133.27.peg.653	-	Acetyltransferase, GNAT family	30	57.8	68.5	0.24	5200.3	8222.92	10.7	0.3412	0.95512
fig|393133.27.peg.187	-	4-diphosphocytidyl-2-C-methyl-D-erythritol kinase (EC 2.7.1.148)	60	55	64.8	0.23	9904.9	15560.5	9.8	0.3413	0.95512
fig|393133.27.peg.1729	-	Glutamate synthase [NADPH] small chain (EC 1.4.1.13)	92	63.9	71.5	0.16	17625.8	26295	7.6	0.3427	0.95569
fig|393133.27.peg.2102	-	Pyridoxal 5'-phosphate synthase (glutamine hydrolyzing), glutaminase subunit (EC 4.3.3.6)	32	15.3	12.4	-0.29	1466.4	1580.91	-2.9	0.3429	0.95569
fig|393133.27.peg.401	-	Acetyltransferase, GNAT family	36	207.6	240.7	0.21	22416.9	34661.6	33.1	0.3432	0.95569
fig|393133.27.rna.5	-	tRNA-Val-TAC	3	101.4	70.8	-0.51	912.8	849.88	-30.6	0.3436	0.95569
fig|393133.27.rna.38	-	tRNA-Arg-ACG	5	80.8	58.3	-0.46	1211.4	1165.08	-22.5	0.3439	0.95569
fig|393133.27.peg.49	-	Accessory gene regulator protein B (EC 3.4.-.-)	48	78.4	92.9	0.24	11285.3	17837.6	14.5	0.3444	0.95569
fig|393133.27.peg.457	-	hypothetical protein	49	85.8	100.9	0.23	12613.1	19773.4	15.1	0.3447	0.95569
fig|393133.27.peg.371	-	Ferrous iron transport periplasmic protein EfeO, contains peptidase-M75 domain and (frequently) cupredoxin-like domain	63	190.4	217.4	0.19	35988.4	54793.9	27	0.3449	0.95569
fig|393133.27.peg.515	-	Phosphoglycerate mutase family protein	58	131.8	156.1	0.24	22930.3	36209.9	24.3	0.345	0.95569
fig|393133.27.peg.1641	-	STAS domain protein	65	107	97.2	-0.14	20857.8	25267.4	-9.8	0.3451	0.95569
fig|393133.27.peg.2287	-	Putative tail or base plate protein gp19 [Bacteriophage A118]	96	24.4	21.1	-0.2	7031.7	8086.16	-3.4	0.3452	0.95569
fig|393133.27.peg.1987	-	2-isopropylmalate synthase (EC 2.3.3.13)	82	67.2	78.7	0.22	16537.3	25804.3	11.4	0.3454	0.95569
fig|393133.27.peg.888	-	Alanine racemase (EC 5.1.1.1)	75	15.7	13.2	-0.23	3538.4	3972.44	-2.5	0.3459	0.95611
fig|393133.27.peg.2552	-	Transcription regulator [contains diacylglycerol kinase catalytic domain]	76	305.9	347	0.18	69752	105491	41.1	0.3466	0.95611
fig|393133.27.rna.22	-	tRNA-Gly-TCC	4	106.5	64.6	-0.71	1277.9	1034.25	-41.8	0.3471	0.95611
fig|393133.27.peg.1734	-	ABC transporter, substrate-binding protein (cluster 3, basic aa/glutamine/opines)	68	39	34.3	-0.18	7957.6	9333.24	-4.7	0.3472	0.95611
fig|393133.27.peg.358	-	CoA ligase	96	162.9	183.5	0.17	46908.6	70449.8	20.6	0.3475	0.95611
fig|393133.27.peg.511	-	Transcriptional regulator, MarR family	26	112.4	130.2	0.21	8770.8	13544.3	17.8	0.3475	0.95611
fig|393133.27.peg.587	-	hypothetical protein	33	162.3	195.1	0.26	16062.8	25758	32.9	0.3483	0.95646
fig|393133.27.peg.2500	-	UPF0750 membrane protein YvjA	56	279.9	326.5	0.22	47031	73141.2	46.6	0.3485	0.95646
fig|393133.27.peg.2135	-	hypothetical protein	64	163.7	188.5	0.2	31426.3	48254.6	24.8	0.349	0.95646
fig|393133.27.peg.2661	-	Diamine acetyltransferase (EC 2.3.1.57)	31	211.5	253.1	0.26	19672.5	31383.3	41.6	0.349	0.95646
fig|393133.27.peg.2298	-	Protein gp8 [Bacteriophage A118]	35	72.4	85.5	0.24	7607.1	11964	13	0.3494	0.95646
fig|393133.27.peg.2226	-	Plasmid replication DNA element cmp binding-factor 1	184	155.8	141.5	-0.14	85977.1	104124	-14.3	0.3497	0.95646
fig|393133.27.peg.2831	-	hypothetical protein	25	397.5	502.6	0.34	29813.1	50256.1	105.1	0.35	0.95646
fig|393133.27.peg.2167	-	Inosose dehydratase (EC 4.2.1.44)	51	79.5	94.3	0.24	12170.2	19239.6	14.8	0.3508	0.95646
fig|393133.27.peg.2368	-	hypothetical protein	31	251.7	300	0.25	23411.4	37199.9	48.3	0.3508	0.95646
fig|393133.27.peg.1121	-	Heterodimeric efflux ABC transporter, permease/ATP-binding subunit 2	124	53.1	58.4	0.13	19758.2	28972.6	5.3	0.3509	0.95646
fig|393133.27.peg.2380	-	hypothetical protein	97	37.4	43.2	0.2	10871.6	16743.3	5.8	0.3512	0.95646
fig|393133.27.peg.1640	-	Aconitate hydratase (EC 4.2.1.3)	174	117.6	106.8	-0.14	61382.1	74340.6	-10.8	0.3522	0.95734
fig|393133.27.peg.2779	-	FIG00775122: hypothetical protein	26	133.8	165.8	0.31	10435	17243.5	32	0.3523	0.95734
fig|393133.27.peg.2565	-	Oligopeptide ABC transporter, substrate-binding protein OppA (TC 3.A.1.5.1)	102	271.2	302.1	0.16	82978.6	123241	30.9	0.3525	0.95734
fig|393133.27.peg.1438	-	hypothetical protein	59	39	45.9	0.23	6904.8	10823.9	6.9	0.353	0.95782
fig|393133.27.peg.1546	-	UPF0758 family protein	49	20.9	16.9	-0.29	3067.4	3310.97	-4	0.3536	0.95788
fig|393133.27.peg.839	-	Sugar phosphate transporter	123	98.2	111.3	0.18	36224.6	54741	13.1	0.354	0.95788
fig|393133.27.peg.881	-	Sugar phosphate isomerases/epimerases	56	109.8	127.2	0.21	18438.2	28490.9	17.4	0.354	0.95788
fig|393133.27.peg.658	-	hypothetical protein	32	48.8	60.3	0.3	4685.7	7720.81	11.5	0.3561	0.96242
fig|393133.27.peg.472	-	hypothetical protein	29	326.8	388.1	0.25	28430.2	45020.1	61.3	0.3566	0.96242
fig|393133.27.peg.1352	-	Transcription termination protein NusB	35	15.5	9.8	-0.62	1630.8	1367.98	-5.8	0.3567	0.96242
fig|393133.27.rna.50	-	LSU rRNA ## 23S rRNA, large subunit ribosomal RNA	165	52.8	48.4	-0.12	26135.5	31967.5	-4.4	0.357	0.96242
fig|393133.27.peg.2688	-	PTS system, beta-glucoside-specific IIA component	19	201.3	246.6	0.29	11473.5	18744.1	45.3	0.3574	0.96242
fig|393133.27.peg.349	-	Ribose-5-phosphate isomerase B (EC 5.3.1.6)	28	106.5	132.5	0.31	8947	14843.9	26	0.3583	0.96242
fig|393133.27.peg.604	-	Na+-driven multidrug efflux pump	96	370.4	426.1	0.2	106661	163626	55.8	0.3586	0.96242
fig|393133.27.peg.2456	-	Transcriptional regulator, AcrR family	47	274.6	312.7	0.19	38715.4	58792.3	38.1	0.3588	0.96242
fig|393133.27.peg.2345	-	LysR-family transcriptional regulator Bsu YtlI	61	56.3	65	0.2	10305	15867.1	8.7	0.359	0.96242
fig|393133.27.peg.1393	-	hypothetical protein	8	80.7	57.9	-0.47	1935.9	1853.02	-22.8	0.3595	0.96242
fig|393133.27.peg.2825	-	hypothetical protein	14	267.5	375.7	0.49	11234.9	21039.9	108.2	0.3595	0.96242
fig|393133.27.peg.928	-	Efflux ABC transporter, permease protein	80	72.8	81.3	0.16	17468	26016.6	8.5	0.3596	0.96242
fig|393133.27.peg.600	-	hypothetical protein	85	133.7	150.5	0.17	34105.8	51164.3	16.7	0.3603	0.96274
fig|393133.27.peg.2717	-	secreted protein with 1 GW repeat	73	285.7	331.6	0.21	62561	96828.1	45.9	0.3615	0.96274
fig|393133.27.peg.1052	-	Molybdopterin synthase sulfur carrier subunit	15	15	9.1	-0.66	673.4	546.21	-5.9	0.3616	0.96274
fig|393133.27.peg.1939	-	Cytidylate kinase (EC 2.7.4.25)	52	10.5	6.8	-0.56	1642.3	1418.16	-3.7	0.3619	0.96274
fig|393133.27.peg.2123	-	Diadenylate cyclase spyDAC	67	0.3	0.1	-0.24	62.6	29.93	-0.2	0.3628	0.96274
fig|393133.27.peg.1065	-	UPF0223 protein YktA	20	277.8	228.1	-0.28	16670.6	18247	-49.8	0.3629	0.96274
fig|393133.27.peg.138	-	FIG00774826: hypothetical protein	10	4.3	7.6	0.71	127.7	303.58	3.3	0.3638	0.96274
fig|393133.27.peg.388	-	Transcriptional repressor of the myo-inositol catabolic operon DeoR family	43	251.6	287	0.19	32454.3	49361.2	35.4	0.3642	0.96274
fig|393133.27.peg.1878	-	Ribonuclease HI, Bacillus nonfunctional homolog	22	72.1	93	0.36	4756.7	8187.87	21	0.3643	0.96274
fig|393133.27.peg.127	-	hypothetical protein	39	279.8	339.5	0.28	32731.9	52955.8	59.7	0.3652	0.96274
fig|393133.27.peg.297	-	hypothetical protein	4	43.1	61.2	0.5	516.8	979.11	18.1	0.3652	0.96274
fig|393133.27.peg.589	-	hypothetical protein	69	209.5	236.1	0.17	43373.4	65159.9	26.6	0.3662	0.96274
fig|393133.27.peg.1909	-	Oxidoreductase, FAD-binding	71	39.7	46	0.21	8457.8	13065	6.3	0.3663	0.96274
fig|393133.27.peg.2162	-	Alkyl sulfatase and related hydrolases, MBL-fold metallo-hydrolase superfamily	144	300.9	333.9	0.15	130000	192349	33	0.3665	0.96274
fig|393133.27.peg.1545	-	Rod shape-determining protein MreB	86	28.6	17.2	-0.7	7370.2	5914.67	-11.4	0.3667	0.96274
fig|393133.27.peg.1967	-	Uncharacterized protein YaaN	69	168.7	149	-0.18	34921.7	41110.6	-19.8	0.3672	0.96274
fig|393133.27.peg.1208	-	hypothetical protein	25	251.7	201.7	-0.32	18880.2	20174.8	-50	0.3673	0.96274
fig|393133.27.peg.394	-	hypothetical protein	30	178.2	209.2	0.23	16037.4	25105.7	31	0.3676	0.96274
fig|393133.27.peg.1544	-	Rod shape-determining protein MreC	67	0	0.1	0.17	0	34.38	0.1	0.368	0.96274
fig|393133.27.peg.2546	-	Transcription termination factor Rho	83	146.7	164.5	0.16	36518.7	54624.3	17.9	0.3689	0.96274
fig|393133.27.peg.2690	-	hypothetical protein	55	226.2	262.1	0.21	37316.1	57660.5	35.9	0.3694	0.96274
fig|393133.27.peg.2807	-	hypothetical protein	10	36.7	56.1	0.6	1102.1	2245.11	19.4	0.3696	0.96274
fig|393133.27.peg.1088	-	Glucose-1-phosphate thymidylyltransferase (EC 2.7.7.24)	73	170.6	196.7	0.2	37351.7	57448.5	26.2	0.3697	0.96274
fig|393133.27.peg.2519	-	UDP-N-acetylglucosamine 1-carboxyvinyltransferase (EC 2.5.1.7)	86	0.3	0.1	-0.3	84.4	27.49	-0.2	0.3704	0.96274
fig|393133.27.peg.142	-	hypothetical protein	50	152.8	125.5	-0.28	22920.5	25098.6	-27.3	0.3705	0.96274
fig|393133.27.peg.2164	-	Myo-inositol 2-dehydrogenase (EC 1.1.1.18)	61	100.9	117.7	0.22	18460.3	28719.4	16.8	0.371	0.96274
fig|393133.27.peg.2593	-	CRISPR-associated protein, Csn2 family	68	28.7	24.5	-0.22	5859.1	6658.52	-4.2	0.3712	0.96274
fig|393133.27.peg.1188	-	Cobalt-precorrin-3 C(17)-methyltransferase (EC 2.1.1.272)	42	16.5	11.3	-0.52	2082.1	1891.86	-5.3	0.372	0.96274
fig|393133.27.peg.2263	-	PTS system, beta-glucoside-specific, IIA component	21	53.8	64.8	0.26	3392.1	5442.66	11	0.3723	0.96274
fig|393133.27.peg.748	-	Macrolide export ATP-binding/permease protein	154	79	88.8	0.17	36491.3	54726	9.9	0.3723	0.96274
fig|393133.27.peg.365	-	hypothetical protein	29	169.9	204.7	0.27	14779.3	23750.8	34.9	0.3724	0.96274
fig|393133.27.peg.1584	-	NAD kinase (EC 2.7.1.23) homolog	65	158.7	141.8	-0.16	30951.1	36874.6	-16.9	0.373	0.96274
fig|393133.27.peg.1793	-	KH domain RNA binding protein YlqC	11	95.1	66.3	-0.52	3139.5	2915.69	-28.9	0.3733	0.96274
fig|393133.27.peg.2357	-	Glutamate decarboxylase (EC 4.1.1.15)	88	161.8	182.3	0.17	42725.1	64174.5	20.5	0.3734	0.96274
fig|393133.27.peg.2099	-	Putative transcriptional antiterminator, BglG family / PTS system, IIA component	129	15.5	13.7	-0.17	5988	7043.58	-1.8	0.3736	0.96274
fig|393133.27.peg.2686	-	PTS system, cellobiose-specific IIB component (EC 2.7.1.205)	22	264.7	317.2	0.26	17469.3	27912.1	52.5	0.3737	0.96274
fig|393133.27.peg.2859	-	hypothetical protein	47	43.3	53.2	0.29	6099.3	9992.35	9.9	0.3738	0.96274
fig|393133.27.peg.21	-	Transcriptional regulator, GntR family	64	204.9	247.2	0.27	39341.5	63292.3	42.3	0.3739	0.96274
fig|393133.27.peg.2339	-	L-cystine ABC transporter, ATP-binding protein TcyN	38	48.5	60.3	0.31	5526.8	9158.25	11.8	0.3744	0.96274
fig|393133.27.peg.174	-	Methionyl-tRNA synthetase (EC 6.1.1.10)	140	1.2	0.7	-0.34	496.5	407.34	-0.5	0.3746	0.96274
fig|393133.27.peg.277	-	Lin0308 protein	92	98.7	109.2	0.14	27249.1	40178.9	10.5	0.3756	0.96274
fig|393133.27.peg.902	-	Uncharacterized protein COG3236	31	25.4	33.3	0.38	2363.8	4134.3	7.9	0.3762	0.96274
fig|393133.27.rna.82	-	tRNA-Ala-TGC	2	107	71.6	-0.57	642.2	573.12	-35.4	0.3766	0.96274
fig|393133.27.peg.544	-	Sorbitol-6-phosphate 2-dehydrogenase (EC 1.1.1.140)	89	51.4	62.9	0.28	13733.2	22387.8	11.5	0.3774	0.96274
fig|393133.27.peg.747	-	ABC transporter, permease protein	57	86.6	99.7	0.2	14814.3	22727.4	13	0.3775	0.96274
fig|393133.27.peg.853	-	Transcriptional regulator, AcrR family	25	424.2	332.7	-0.35	31816.5	33271.5	-91.5	0.3778	0.96274
fig|393133.27.peg.2250	-	Uncharacterized protein YqjT	33	259.2	313.2	0.27	25658	41335.9	54	0.3782	0.96274
fig|393133.27.peg.854	-	small multidrug resistance family (SMR) protein	16	19	25.2	0.39	910.6	1609.61	6.2	0.379	0.96274
fig|393133.27.peg.837	-	PsiE protein	39	177.9	220.1	0.31	20818.4	34341.2	42.2	0.3802	0.96274
fig|393133.27.peg.1882	-	Xanthine permease	89	115.5	128	0.15	30849.3	45577.9	12.5	0.3813	0.96274
fig|393133.27.peg.441	-	Rrf2 family transcriptional regulator, group III	39	106.6	91.7	-0.22	12475	14303.1	-14.9	0.3814	0.96274
fig|393133.27.peg.499	-	Predicted galactitol operon regulator (Transcriptional antiterminator), BglG family / PTS system, IIA component	149	19.2	21.9	0.18	8592.2	13067.9	2.7	0.3814	0.96274
fig|393133.27.peg.1562	-	DNA polymerase I (EC 2.7.7.7)	190	48.8	44.8	-0.12	27820.7	34063.5	-4	0.3818	0.96274
fig|393133.27.peg.463	-	Conservative hypothetical protein probably involved in hydantoin, pyrimidine utilization	59	168.4	198.8	0.24	29815.4	46928.4	30.4	0.382	0.96274
fig|393133.27.peg.1066	-	hypothetical protein	41	269.8	238.5	-0.18	33189	39109.8	-31.4	0.3828	0.96274
fig|393133.27.peg.2589	-	Oxidoreductase, aldo/keto reductase family	58	147.2	175.8	0.25	25610.7	40793.6	28.6	0.3832	0.96274
fig|393133.27.peg.82	-	hypothetical protein	34	558.6	703	0.33	56972.2	95609.6	144.5	0.3833	0.96274
fig|393133.27.peg.1253	-	Membrane protein	83	201.8	180.9	-0.16	50236.5	60061.1	-20.8	0.3835	0.96274
fig|393133.27.peg.1312	-	Prolyl-tRNA synthetase (EC 6.1.1.15), bacterial type	116	0.5	0.2	-0.32	190.7	111.63	-0.3	0.3838	0.96274
fig|393133.27.peg.1654	-	hypothetical protein	34	7.9	6.3	-0.3	810.8	850.39	-1.7	0.3843	0.96274
fig|393133.27.peg.1871	-	23S rRNA (guanine(748)-N(1))-methyltransferase (EC 2.1.1.188)	53	6.8	9.6	0.45	1075.6	2041.78	2.9	0.3844	0.96274
fig|393133.27.peg.1832	-	Dihydroorotate dehydrogenase (NAD(+)), catalytic subunit (EC 1.3.1.14)	49	9.8	11.8	0.26	1434.6	2320.63	2.1	0.3849	0.96274
fig|393133.27.peg.2025	-	Quinolinate synthetase (EC 2.5.1.72)	58	89.9	119.8	0.41	15642	27789.8	29.9	0.3858	0.96274
fig|393133.27.peg.2096	-	PTS system, galactitol-specific IIC component	105	12.9	10.4	-0.28	4069.3	4387.13	-2.5	0.386	0.96274
fig|393133.27.peg.292	-	Serine protease, DegP/HtrA, do-like (EC 3.4.21.-)	105	85.1	74.1	-0.2	26796.2	31136.3	-10.9	0.386	0.96274
fig|393133.27.peg.527	-	Uncharacterized glycosyltransferase YdaM	96	81.8	102	0.31	23567.8	39165.9	20.2	0.3861	0.96274
fig|393133.27.peg.1288	-	RNA-binding protein Hfq	16	273.2	219.6	-0.31	13112	14053.6	-53.6	0.3862	0.96274
fig|393133.27.peg.2090	-	Argininosuccinate synthase (EC 6.3.4.5)	76	90	101.5	0.17	20527.3	30853.2	11.5	0.3863	0.96274
fig|393133.27.peg.2022	-	Cysteine desulfurase (EC 2.8.1.7)	69	3.9	5.1	0.34	798.4	1418.69	1.3	0.3866	0.96274
fig|393133.27.rna.14	-	SSU rRNA ## 16S rRNA, small subunit ribosomal RNA	81	200.6	180.5	-0.15	48744.1	58497.2	-20	0.3866	0.96274
fig|393133.27.peg.1478	-	DNA polymerase III delta subunit (EC 2.7.7.7)	93	2.6	1.7	-0.42	732.4	637.43	-0.9	0.3867	0.96274
fig|393133.27.peg.1241	-	Transcriptional regulator, Crp/Fnr family	63	49.4	42.5	-0.21	9345.2	10704.3	-7	0.3868	0.96274
fig|393133.27.peg.188	-	Cellobiose phosphotransferase system YdjC-like protein	53	357.5	413.6	0.21	56849.7	87692.6	56.1	0.3871	0.96274
fig|393133.27.peg.1303	-	Co-activator of prophage gene expression IbrA	113	17.6	15.1	-0.21	5975.8	6846.98	-2.5	0.3872	0.96274
fig|393133.27.peg.2132	-	hypothetical protein	25	282.9	233.8	-0.27	21218.3	23376.2	-49.1	0.388	0.96274
fig|393133.27.peg.668	-	UPF0382 membrane protein YwdK	26	200.4	248.6	0.31	15632.4	25851.2	48.2	0.3883	0.96274
fig|393133.27.peg.2249	-	Similar to ribosomal large subunit pseudouridine synthase D, Bacillus subtilis YhcT type	54	240.7	272.7	0.18	38999.8	58902	32	0.3887	0.96274
fig|393133.27.peg.509	-	Glutamine amidotransferase, class I	40	205	235.7	0.2	24595.5	37706.5	30.7	0.3891	0.96274
fig|393133.27.peg.1443	-	Zinc ABC transporter, ATP-binding protein ZnuC	47	129.3	105.5	-0.29	18234.4	19827.5	-23.9	0.3892	0.96274
fig|393133.27.peg.429	-	RNA polymerase ECF-type sigma factor	55	119.8	142.1	0.24	19767.8	31257.1	22.3	0.3897	0.96274
fig|393133.27.peg.746	-	ABC transporter, ATP-binding protein	65	40.3	45.3	0.16	7857.5	11770.8	5	0.3897	0.96274
fig|393133.27.peg.831	-	Fructose-1,6-bisphosphatase, Bacillus type (EC 3.1.3.11)	152	151	167.4	0.15	68863.8	101777	16.4	0.3897	0.96274
fig|393133.27.peg.2709	-	hypothetical protein	38	529.9	618.2	0.22	60408.5	93960.6	88.3	0.3902	0.96274
fig|393133.27.peg.795	-	Hydrolase, carbon-nitrogen family	65	91.1	104.5	0.2	17769.1	27179.4	13.4	0.3903	0.96274
fig|393133.27.peg.970	-	Adenylate cyclase (EC 4.6.1.1)	41	69.5	56.2	-0.3	8547.4	9214.59	-13.3	0.3906	0.96274
fig|393133.27.peg.348	-	Oxidoreductase, short-chain dehydrogenase/reductase family	49	77.2	92.5	0.26	11347.1	18136.2	15.3	0.3907	0.96274
fig|393133.27.peg.2228	-	UPF0342 protein YheA	23	305.9	259	-0.24	21104	23830.6	-46.8	0.391	0.96274
fig|393133.27.rna.2	-	SSU rRNA ## 16S rRNA, small subunit ribosomal RNA	81	203.6	183.7	-0.15	49474.8	59520.2	-19.9	0.3914	0.96274
fig|393133.27.peg.304	-	Transcriptional regulator, LysR family	62	214.8	251.5	0.23	39952.9	62379	36.7	0.3915	0.96274
fig|393133.27.peg.101	-	Transcriptional regulator, ArsR family	21	449.4	526.6	0.23	28309.1	44231.9	77.2	0.3922	0.96274
fig|393133.27.peg.752	-	Transcriptional regulator, Xre family	13	82.1	64.8	-0.34	3200.7	3369.11	-17.3	0.3924	0.96274
fig|393133.27.peg.2281	-	Endolysin, L-alanyl-D-glutamate peptidase (EC 3.4.-.-) [Bacteriophage A118]	64	166.4	191.5	0.2	31952.6	49012.4	25	0.3925	0.96274
fig|393133.27.peg.919	-	PTS system, cellobiose-specific IIC component	90	45.4	50.7	0.16	12245.5	18256.7	5.4	0.3934	0.96274
fig|393133.27.peg.806	-	Na+/H+ antiporter	152	149.2	163.9	0.13	68055.7	99622.6	14.6	0.3946	0.96274
fig|393133.27.peg.2328	-	PTS system, fructose-specific IIA component (EC 2.7.1.202) / PTS system, fructose-specific IIB component (EC 2.7.1.202) / PTS system, fructose-specific IIC component	148	124.7	137.8	0.14	55355.3	81551.5	13.1	0.3952	0.96274
fig|393133.27.peg.55	-	Replicative DNA helicase (DnaB) (EC 3.6.4.12)	80	0.8	0.4	-0.38	186.4	116.27	-0.4	0.3954	0.96274
fig|393133.27.peg.1666	-	Uncharacterized protein YtmB	20	55.1	32.5	-0.74	3307.1	2603	-22.6	0.3958	0.96274
fig|393133.27.peg.1709	-	Aminopeptidase S (Leu, Val, Phe, Tyr preference) (EC 3.4.11.24)	72	182.4	165.4	-0.14	39392.8	47626.9	-17	0.396	0.96274
fig|393133.27.rna.57	-	tRNA-Lys-TTT	3	170.3	136.7	-0.32	1532.9	1640.15	-33.6	0.396	0.96274
fig|393133.27.peg.1717	-	NtrC family Transcriptional regulator, ATPase domain	184	180.4	167.9	-0.1	99604.3	123582	-12.5	0.3963	0.96274
fig|393133.27.peg.2735	-	Transcription regulator, RpiR family	25	145.7	195.2	0.42	10929.9	19516.5	49.4	0.3963	0.96274
fig|393133.27.peg.1130	-	Precorrin-2 oxidase (EC 1.3.1.76)	32	35	43.3	0.3	3361.4	5538.78	8.3	0.3964	0.96274
fig|393133.27.rna.36	-	tRNA-Ala-TGC	2	76.2	45.6	-0.73	457.4	364.83	-30.6	0.3968	0.96274
fig|393133.27.peg.2382	-	NADH dehydrogenase (EC 1.6.99.3)	82	161.5	177.7	0.14	39724.9	58275.7	16.2	0.3969	0.96274
fig|393133.27.rna.69	-	tRNA-Glu-TTC	3	13.6	7.3	-0.82	122.5	87.26	-6.3	0.3969	0.96274
fig|393133.27.peg.2520	-	Uncharacterized membrane protein YwzB	27	401.5	335.4	-0.26	32521.5	36226.1	-66.1	0.397	0.96274
fig|393133.27.peg.2790	-	ADP-ribosylglycohydrolase	59	223.7	260.8	0.22	39594	61544	37.1	0.397	0.96274
fig|393133.27.peg.624	-	hypothetical protein	43	149.2	172	0.2	19243	29578.3	22.8	0.3976	0.96274
fig|393133.27.peg.2639	-	FAD:protein FMN transferase (EC 2.7.1.180) @ FAD:protein FMN transferase (EC 2.7.1.180), HepST-associated	78	421.8	372.2	-0.18	98704	116130	-49.6	0.3982	0.96274
fig|393133.27.peg.1160	-	Ethanol dehydrogenase [NAD+]	81	23.9	30.1	0.32	5812.9	9749.64	6.2	0.3984	0.96274
fig|393133.27.peg.2564	-	hypothetical protein	22	404.4	457.9	0.18	26693.4	40291.7	53.4	0.3992	0.96274
fig|393133.27.peg.1577	-	Alanine dehydrogenase (EC 1.4.1.1)	73	205.1	180.8	-0.18	44925.1	52795.7	-24.3	0.3993	0.96274
fig|393133.27.peg.251	-	RNA-2',3'-PO4:RNA-5'-OH ligase	86	349.8	397.9	0.19	90255.7	136870	48.1	0.3999	0.96274
fig|393133.27.peg.30	-	hypothetical protein	25	429.4	504.5	0.23	32201.3	50452	75.2	0.4	0.96274
fig|393133.27.peg.2433	-	Transcriptional regulator, YafY family	53	35.1	43.2	0.3	5573.4	9168.25	8.2	0.4014	0.96274
fig|393133.27.peg.617	-	Probable serine/threonine-protein kinase pknB (EC 2.7.11.1)	86	151.8	171.6	0.18	39166.3	59043.4	19.8	0.4019	0.96274
fig|393133.27.peg.691	-	Glycosyl transferase, group 2 family	122	143.1	158.6	0.15	52361.5	77390.8	15.5	0.402	0.96274
fig|393133.27.peg.215	-	RNA binding protein, contains ribosomal protein S1 domain	34	741	650.5	-0.19	75577.4	88465.2	-90.5	0.4021	0.96274
fig|393133.27.peg.221	-	FIG00775234: hypothetical protein	10	658	888.4	0.43	19738.9	35536.7	230.5	0.4024	0.96274
fig|393133.27.peg.83	-	Transcriptional regulator, MerR family	23	217.1	258.4	0.25	14978.3	23777	41.4	0.4025	0.96274
fig|393133.27.peg.464	-	Hydantoinase/oxoprolinase family protein	73	125.5	142.8	0.19	27475.2	41707.7	17.4	0.4027	0.96274
fig|393133.27.peg.2108	-	hypothetical protein	16	166.2	205.5	0.3	7978.9	13151.8	39.3	0.4031	0.96274
fig|393133.27.peg.488	-	Shikimate/quinate 5-dehydrogenase I beta (EC 1.1.1.282)	50	179.6	220.1	0.29	26933.2	44029.4	40.6	0.4032	0.96274
fig|393133.27.peg.2301	-	Minor capsid protein [Bacteriophage A118] / Phage minor capsid protein	86	32	37.1	0.21	8263.4	12754.6	5	0.4035	0.96274
fig|393133.27.rna.24	-	tRNA-Glu-TTC	3	18.1	9.9	-0.8	162.9	119.2	-8.2	0.4037	0.96274
fig|393133.27.peg.1448	-	GTP cyclohydrolase 1 type 2 homolog YbgI	87	160.7	142.6	-0.17	41933.9	49629.3	-18.1	0.4038	0.96274
fig|393133.27.peg.2030	-	SepF, FtsZ-interacting protein related to cell division	32	0.8	1.3	0.39	73.3	167.1	0.5	0.4038	0.96274
fig|393133.27.peg.443	-	hypothetical protein	48	189.1	215.5	0.19	27228.5	41376.8	26.4	0.4038	0.96274
fig|393133.27.peg.2459	-	Chitin binding protein	113	256	278.5	0.12	86784.3	125881	22.5	0.4045	0.96274
fig|393133.27.peg.2121	-	Phosphoglucosamine mutase (EC 5.4.2.10)	96	1.3	0.7	-0.49	383.9	253.31	-0.7	0.4048	0.96274
fig|393133.27.peg.2772	-	hypothetical protein	49	339.7	400.8	0.24	49931.5	78566.1	61.2	0.4054	0.96274
fig|393133.27.peg.490	-	Transcriptional regulator, LysR family	81	259	284.6	0.14	62938.9	92222.2	25.6	0.4056	0.96274
fig|393133.27.peg.2073	-	hypothetical protein	70	81	97.8	0.27	17009.9	27381.9	16.8	0.4058	0.96274
fig|393133.27.peg.673	-	hypothetical protein	9	37	50.8	0.45	999.6	1829.76	13.8	0.4059	0.96274
fig|393133.27.peg.1642	-	STAS domain protein	27	140	122.3	-0.19	11342.3	13212.6	-17.7	0.4061	0.96274
fig|393133.27.peg.357	-	Acetyltransferase, GNAT family	28	304.7	348.9	0.19	25596.4	39081	44.2	0.4061	0.96274
fig|393133.27.peg.2415	-	Cobalt-zinc-cadmium resistance protein	63	140.3	165.3	0.23	26518.1	41646.7	25	0.4066	0.96274
fig|393133.27.peg.866	-	phosphoglucomutase/phosphomannomutase family protein	108	107.4	119.7	0.15	34790	51696.3	12.3	0.4067	0.96274
fig|393133.27.peg.2136	-	Fructose-bisphosphate aldolase class II (EC 4.1.2.13) homolog	68	118.1	131.4	0.15	24082.7	35741.6	13.4	0.4077	0.96274
fig|393133.27.peg.478	-	Transcriptional regulator, AcrR family	36	78.4	89.7	0.19	8466.5	12916.5	11.3	0.4082	0.96274
fig|393133.27.peg.368	-	Alpha-aspartyl dipeptidase Peptidase E (EC 3.4.13.21)	56	117.8	137.7	0.22	19793.7	30852.5	19.9	0.4092	0.96274
fig|393133.27.peg.2640	-	Putative pheromone precursor lipoprotein, related to Cad	64	531.8	472.9	-0.17	102114	121059	-59	0.4095	0.96274
fig|393133.27.peg.993	-	Efflux ABC transporter, permease protein	66	117.4	129.9	0.15	23241	34298.7	12.5	0.4095	0.96274
fig|393133.27.peg.1191	-	Sirohydrochlorin cobaltochelatase CbiK (EC 4.99.1.3) @ Sirohydrochlorin ferrochelatase activity of CbiK (EC 4.99.1.4)	44	5.4	4.2	-0.3	712.1	741.18	-1.2	0.4097	0.96274
fig|393133.27.peg.1704	-	Inner membrane protein YihY, formerly thought to be RNase BN	71	202.6	228.4	0.17	43144.1	64870.6	25.9	0.4106	0.96274
fig|393133.27.peg.564	-	Imidazoleglycerol-phosphate dehydratase (EC 4.2.1.19)	38	46.6	57.4	0.3	5307.2	8727.31	10.9	0.4109	0.96274
fig|393133.27.peg.2836	-	Uncharacterized glycosyl hydrolase YcjT	132	17.4	20.4	0.22	6901.6	10795.2	3	0.4111	0.96274
fig|393133.27.peg.871	-	2-amino-3-carboxymuconate-6-semialdehyde decarboxylase (EC 4.1.1.45)	74	38.4	43.1	0.16	8527.6	12749	4.7	0.4111	0.96274
fig|393133.27.peg.1247	-	PTS system, trehalose-specific IIB component (EC 2.7.1.201) / PTS system, trehalose-specific IIC component	112	75.8	86.7	0.19	25460.4	38827.4	10.9	0.4113	0.96274
fig|393133.27.peg.2235	-	Arsenate reductase (EC 1.20.4.4) thioredoxin-coupled, LMWP family	28	54.5	40.3	-0.43	4581.8	4517.72	-14.2	0.4118	0.96274
fig|393133.27.peg.309	-	beta-glucosidase (EC 3.2.1.21)	75	13.9	16.1	0.2	3128.9	4840.07	2.2	0.4119	0.96274
fig|393133.27.peg.2792	-	Beta-glucoside bgl operon antiterminator, BglG family	68	406.6	442	0.12	82940.9	120222	35.4	0.4122	0.96274
fig|393133.27.peg.2653	-	PTS system, lactose/cellobiose specific IIB subunit	19	41.1	50.9	0.3	2344.7	3866.89	9.7	0.4129	0.96274
fig|393133.27.peg.367	-	Twin-arginine translocation protein TatAy	4	126.2	158	0.32	1513.9	2528.64	31.9	0.4129	0.96274
fig|393133.27.peg.1738	-	Adenine deaminase (EC 3.5.4.2)	125	102.8	113.2	0.14	38550	56610.2	10.4	0.413	0.96274
fig|393133.27.peg.280	-	FIG00775102: hypothetical protein	22	212.7	244	0.2	14037.8	21469.3	31.3	0.4148	0.96274
fig|393133.27.peg.1681	-	Peroxide stress regulator PerR, FUR family	43	418.4	365.1	-0.2	53969.5	62797.2	-53.3	0.4159	0.96274
fig|393133.27.peg.1904	-	CCA tRNA nucleotidyltransferase (EC 2.7.7.72)	73	0.1	0	-0.09	14.5	0	-0.1	0.4166	0.96274
fig|393133.27.peg.2473	-	Inorganic pyrophospatase PpaX (EC 3.1.3.18)	51	169.4	188	0.15	25925.4	38342.6	18.5	0.4168	0.96274
fig|393133.27.peg.1578	-	Universal stress protein family	35	109.5	95.9	-0.19	11499.9	13421.1	-13.7	0.4173	0.96274
fig|393133.27.peg.1610	-	Glutamyl aminopeptidase (EC 3.4.11.7)	62	93.7	82.6	-0.18	17419.3	20479.7	-11.1	0.4185	0.96274
fig|393133.27.peg.1590	-	tRNA 4-thiouridine synthase (EC 2.8.1.4)	74	116.2	104.2	-0.16	25792.6	30832.5	-12	0.4187	0.96274
fig|393133.27.peg.1354	-	Exodeoxyribonuclease VII large subunit (EC 3.1.11.6)	77	92.2	81.4	-0.18	21288.8	25056.7	-10.8	0.4188	0.96274
fig|393133.27.peg.150	-	Zinc ABC transporter, substrate-binding lipoprotein AdcA	63	133.1	170.3	0.35	25159.8	42920.6	37.2	0.4192	0.96274
fig|393133.27.peg.2752	-	general stress protein 26	24	311.4	389.3	0.32	22421.7	37375.7	77.9	0.4193	0.96274
fig|393133.27.peg.1883	-	Xanthine phosphoribosyltransferase (EC 2.4.2.22)	33	92.8	112.5	0.28	9187.4	14856.4	19.7	0.4196	0.96274
fig|393133.27.rna.68	-	tRNA-Val-TAC	3	80	55.3	-0.52	719.8	663.6	-24.7	0.4198	0.96274
fig|393133.27.rna.71	-	tRNA-Asn-GTT	3	114.4	71	-0.68	1029.8	852.45	-43.4	0.4202	0.96274
fig|393133.27.peg.2181	-	Transcriptional regulator, AcrR family	42	120	144	0.26	15121.8	24200.4	24	0.4203	0.96274
fig|393133.27.peg.2195	-	ClpCP protease substrate adapter protein MecA	46	368.1	309.5	-0.25	50804.2	56954.6	-58.6	0.4206	0.96274
fig|393133.27.peg.2603	-	ATPase component of general energizing module of ECF transporters	48	0	0	-0.07	6.7	0	0	0.4211	0.96274
fig|393133.27.peg.502	-	hypothetical protein	30	4.2	3.2	-0.31	378.1	383.6	-1	0.4211	0.96274
fig|393133.27.peg.1612	-	hypothetical protein	26	153.1	126.5	-0.27	11944.7	13160.6	-26.6	0.4213	0.96274
fig|393133.27.peg.666	-	Maltose O-acetyltransferase (EC 2.3.1.79)	34	169.9	209.2	0.3	17326.4	28455.2	39.4	0.4219	0.96274
fig|393133.27.peg.1821	-	Methionyl-tRNA formyltransferase (EC 2.1.2.9)	67	0.1	0	-0.15	21.8	0	-0.1	0.4221	0.96274
fig|393133.27.peg.818	-	Uncharacterized transcriptional regulator YybA, MarR family	47	351	301.9	-0.22	49487.9	56760	-49.1	0.4221	0.96274
fig|393133.27.peg.2411	-	Methionine ABC transporter ATP-binding protein	64	207.7	231.4	0.16	39876.3	59242.3	23.7	0.4224	0.96274
fig|393133.27.peg.2166	-	Trehalose utilization protein ThuA	42	79.1	90.9	0.2	9965.9	15279.4	11.9	0.4225	0.96274
fig|393133.27.peg.1098	-	Beta-1,3-glucosyltransferase	75	0.1	0	-0.12	20.2	0	-0.1	0.4228	0.96274
fig|393133.27.peg.1551	-	Porphobilinogen synthase (EC 4.2.1.24)	71	17.8	14.5	-0.28	3789.4	4120.55	-3.3	0.4228	0.96274
fig|393133.27.peg.2163	-	hypothetical protein	11	240.3	203.2	-0.24	7928.4	8942.85	-37	0.4234	0.96274
fig|393133.27.peg.974	-	Similar to ribosomal large subunit pseudouridine synthase D, Bacillus subtilis YjbO type	61	71.7	82.2	0.2	13115.4	20060.6	10.5	0.4234	0.96274
fig|393133.27.peg.1996	-	Deoxyribonucleoside regulator DeoR (transcriptional repressor)	49	62.4	76.3	0.29	9175.1	14956.5	13.9	0.4237	0.96274
fig|393133.27.peg.268	-	Acetyltransferase, GNAT family	32	255.8	298.5	0.22	24556.1	38213.8	42.8	0.4239	0.96274
fig|393133.27.peg.12	-	Diphosphomevalonate decarboxylase (EC 4.1.1.33)	51	0	0	-0.07	7.3	0	0	0.4243	0.96274
fig|393133.27.peg.2711	-	hypothetical protein	19	296.3	338.9	0.19	16890.9	25753	42.5	0.4243	0.96274
fig|393133.27.peg.2194	-	Competence protein CoiA	86	90.4	101.2	0.16	23314.2	34800.4	10.8	0.4244	0.96274
fig|393133.27.peg.776	-	Acryloyl-CoA reductase AcuI/YhdH (EC 1.3.1.84)	70	227.3	250.8	0.14	47742.1	70215	23.4	0.4245	0.96274
fig|393133.27.peg.397	-	hypothetical protein	23	299.1	360.3	0.27	20635.9	33143.7	61.2	0.4247	0.96274
fig|393133.27.peg.2801	-	PTS system, mannitol-specific IIA component (EC 2.7.1.197)	30	247.2	339.9	0.46	22243.8	40789.9	92.8	0.4251	0.96274
fig|393133.27.peg.2180	-	Oxidoreductase, short-chain dehydrogenase/reductase family	44	54.5	63	0.21	7192.4	11083.8	8.5	0.4255	0.96274
fig|393133.27.peg.11	-	Mevalonate kinase (EC 2.7.1.36)	71	0	0	-0.05	7.3	0	0	0.426	0.96274
fig|393133.27.peg.2008	-	ABC transporter, permease protein 2 (cluster 1, maltose/g3p/polyamine/iron)	77	84	95.3	0.18	19412.3	29354.8	11.3	0.426	0.96274
fig|393133.27.peg.2157	-	Putative thioredoxin	22	0.3	0	-0.33	17.1	0	-0.3	0.426	0.96274
fig|393133.27.peg.218	-	Pantothenate kinase type III, CoaX-like (EC 2.7.1.33)	56	375.1	414.5	0.14	63011.2	92843.5	39.4	0.426	0.96274
fig|393133.27.peg.2784	-	PTS system, beta-glucoside-specific, IIA component	18	471.7	600.4	0.35	25473.7	43230.3	128.7	0.4261	0.96274
fig|393133.27.peg.2445	-	Hypothetical protein formerly called MenX	53	177.5	208.7	0.23	28224.9	44236.1	31.1	0.4264	0.96274
fig|393133.27.peg.2612	-	Translation initiation factor 1	18	0.1	0	-0.18	7.3	0	-0.1	0.4266	0.96274
fig|393133.27.peg.1058	-	Peptide deformylase (EC 3.5.1.88)	33	46.7	30.6	-0.6	4625.7	4036.31	-16.1	0.4278	0.96274
fig|393133.27.peg.2622	-	LSU ribosomal protein L5p (L11e)	37	0.1	0	-0.18	14.5	0	-0.1	0.4278	0.96274
fig|393133.27.peg.45	-	SSU ribosomal protein S6p	20	3.3	1.8	-0.6	198.6	147.93	-1.5	0.4279	0.96274
fig|393133.27.peg.1620	-	MutT/Nudix family protein	30	146.3	122.8	-0.25	13171.5	14740.1	-23.5	0.428	0.96274
fig|393133.27.peg.1461	-	Metal-dependent hydrolase YbeY, involved in rRNA and/or ribosome maturation and assembly	28	0.5	0	-0.59	42.8	0	-0.5	0.4281	0.96274
fig|393133.27.peg.1243	-	UPF0750 membrane protein YxkD	70	77.2	68.9	-0.16	16206.4	19284.6	-8.3	0.4287	0.96274
fig|393133.27.peg.2611	-	LSU ribosomal protein L36p @ LSU ribosomal protein L36p, zinc-dependent	10	0.4	0	-0.53	13.4	0	-0.4	0.4287	0.96274
fig|393133.27.peg.576	-	hypothetical protein	53	98.4	112.3	0.19	15651.3	23809.4	13.9	0.4287	0.96274
fig|393133.27.peg.2067	-	Heat shock protein 60 kDa family chaperone GroEL	109	0.1	0	-0.09	21.8	0	-0.1	0.429	0.96274
fig|393133.27.peg.2508	-	FIG000605: protein co-occurring with transport systems (COG1739)	45	176.8	202.7	0.2	23873.3	36490.1	25.9	0.429	0.96274
fig|393133.27.peg.550	-	cell surface protein precursor	75	172.3	190.2	0.14	38766.3	57045	17.9	0.429	0.96274
fig|393133.27.peg.950	-	Metallo-beta-lactamase superfamily	89	72.6	81.9	0.17	19390.6	29149.9	9.3	0.429	0.96274
fig|393133.27.peg.1194	-	Cobalt ECF transporter, additional substrate-binding protein CbiN	20	11.2	8.8	-0.32	673.1	700.75	-2.5	0.4293	0.96274
fig|393133.27.peg.326	-	Membrane protein	48	209.6	234.3	0.16	30185.6	44986.3	24.7	0.4293	0.96274
fig|393133.27.peg.1977	-	Ribonuclease Z (EC 3.1.26.11)	64	0.1	0	-0.12	17.1	0	-0.1	0.4296	0.96274
fig|393133.27.peg.811	-	Spermidine/putrescine import ABC transporter permease protein PotB (TC 3.A.1.11.1)	63	257.4	285.8	0.15	48648.4	72027.2	28.4	0.4297	0.96274
fig|393133.27.peg.1462	-	Membrane protein containing HD superfamily hydrolase domain, YQFF ortholog	168	114.4	104.1	-0.13	57642.8	69952.7	-10.3	0.4308	0.96367
fig|393133.27.peg.1700	-	Fosfomycin resistance protein FosX	26	265.8	220.7	-0.27	20733.5	22950	-45.1	0.4308	0.96367
fig|393133.27.peg.1184	-	Cobalt-precorrin-7 (C5)-methyltransferase (EC 2.1.1.289)	42	2.2	1.3	-0.45	271.6	219.7	-0.8	0.4311	0.96367
fig|393133.27.peg.1897	-	Uncharacterized protein YpmB	48	149.8	123.9	-0.27	21571.6	23780.4	-25.9	0.4321	0.96395
fig|393133.27.peg.1251	-	Gamma-glutamyl phosphate reductase (EC 1.2.1.41)	88	169.3	153.5	-0.14	44705	54036.9	-15.8	0.4328	0.96395
fig|393133.27.peg.2705	-	Uncharacterized protein YaaL	16	314.6	374.3	0.25	15099.8	23955.8	59.7	0.433	0.96395
fig|393133.27.peg.272	-	Oxidoreductase, Gfo/Idh/MocA family	64	159.1	186.9	0.23	30556	47854.4	27.8	0.4335	0.96395
fig|393133.27.peg.182	-	Uncharacterized metal-dependent hydrolase YcfH	49	99.2	112.9	0.18	14586.6	22125.6	13.7	0.4337	0.96395
fig|393133.27.peg.1373	-	Two-component system sensor histidine kinase	115	122.7	113.2	-0.11	42321.5	52083.7	-9.4	0.4339	0.96395
fig|393133.27.peg.148	-	FIG00775619: hypothetical protein	27	213.6	252.9	0.24	17304.4	27311.9	39.3	0.434	0.96395
fig|393133.27.peg.2447	-	Enolase (EC 4.2.1.11)	91	1.7	0.9	-0.48	450.8	328.51	-0.7	0.434	0.96395
fig|393133.27.peg.2387	-	hypothetical protein	11	70.9	95.5	0.42	2338.1	4200.03	24.6	0.4342	0.96395
fig|393133.27.peg.552	-	NADH-dependent butanol dehydrogenase A (EC 1.1.1.-)	89	69.7	86.1	0.3	18612.9	30638.6	16.4	0.4345	0.96395
fig|393133.27.peg.1724	-	1,2-beta-oligoglucan phosphorylase (EC 2.4.1.333)	237	19.3	17.7	-0.12	13742.6	16805.6	-1.6	0.4349	0.96412
fig|393133.27.peg.2537	-	Peptide chain release factor N(5)-glutamine methyltransferase (EC 2.1.1.297)	54	118.7	104.6	-0.18	19230.6	22593.4	-14.1	0.4357	0.96435
fig|393133.27.peg.1893	-	Endonuclease III (EC 4.2.99.18)	46	162.6	185.5	0.19	22440	34136.9	22.9	0.4358	0.96435
fig|393133.27.peg.1571	-	Acetyl-coenzyme A carboxyl transferase beta chain (EC 6.4.1.2)	51	0	0	-0.06	6.7	0	0	0.4365	0.96435
fig|393133.27.peg.1242	-	hypothetical protein	15	135.4	112.7	-0.26	6091.7	6760.75	-22.7	0.4367	0.96435
fig|393133.27.peg.1107	-	hypothetical protein	23	12.4	16	0.34	855.3	1468.93	3.6	0.437	0.96435
fig|393133.27.peg.1959	-	Ferrichrome-binding periplasmic protein precursor (TC 3.A.1.14.3)	52	63.4	79.7	0.32	9897.2	16582.1	16.3	0.4371	0.96435
fig|393133.27.peg.1331	-	Uncharacterized protein YqgQ	21	86.4	71.7	-0.27	5440.2	6021.97	-14.7	0.4373	0.96435
fig|393133.27.peg.1054	-	GTP 3',8-cyclase (EC 4.1.99.22)	69	137.8	151.1	0.13	28531.5	41700.9	13.3	0.4383	0.96471
fig|393133.27.peg.2280	-	Phage protein	15	300.3	248.5	-0.27	13513.7	14912.2	-51.8	0.4386	0.96471
fig|393133.27.peg.1658	-	Leucyl-tRNA synthetase (EC 6.1.1.4)	136	0.1	0	-0.1	29	0	-0.1	0.4389	0.96471
fig|393133.27.peg.1075	-	hypothetical protein	73	190.3	176.2	-0.11	41683	51444.5	-14.2	0.439	0.96471
fig|393133.27.peg.1147	-	Propanediol utilization polyhedral body protein PduK	21	42.4	53.8	0.34	2672.1	4520.18	11.4	0.4391	0.96471
fig|393133.27.peg.756	-	Transcriptional regulator in BltB locus	65	126.2	143	0.18	24614	37179.2	16.8	0.4397	0.9649
fig|393133.27.peg.1056	-	Molybdopterin-synthase adenylyltransferase (EC 2.7.7.80)	73	24.2	27.4	0.17	5299.1	7990.69	3.2	0.44	0.9649
fig|393133.27.peg.2844	-	Transcriptional regulator YcjW, LacI family, possibly involved in maltodextrin utilization pathway	81	415.9	489.5	0.23	101055	158599	73.6	0.4404	0.9649
fig|393133.27.peg.2342	-	L-cystine ABC transporter, substrate-binding protein TcyK	53	13.4	17.3	0.35	2123.3	3667.56	3.9	0.4405	0.9649
fig|393133.27.peg.1845	-	Multi antimicrobial extrusion protein (Na(+)/drug antiporter), MATE family of MDR efflux pumps	85	100.2	113.7	0.18	25547.7	38663.4	13.5	0.443	0.96565
fig|393133.27.peg.482	-	Heme-degrading monooxygenase, staphylobilin-producing (EC 1.14.99.48)	17	126.5	148.4	0.23	6449.9	10091.4	21.9	0.443	0.96565
fig|393133.27.peg.787	-	PTS system, mannose-specific IIA component (EC 2.7.1.191)	29	158.8	176	0.15	13817.3	20417.6	17.2	0.4431	0.96565
fig|393133.27.peg.1186	-	Cobalt-precorrin-4 C(11)-methyltransferase (EC 2.1.1.271)	48	2	1.3	-0.34	282.2	256	-0.6	0.4433	0.96565
fig|393133.27.peg.399	-	hypothetical protein	29	141	165.7	0.23	12265.1	19226.7	24.8	0.4435	0.96565
fig|393133.27.peg.486	-	Transcriptional regulator, LysR family	61	198.2	221.9	0.16	36270.1	54132.2	23.7	0.4437	0.96565
fig|393133.27.peg.821	-	Cation-transporting ATPase, E1-E2 family	152	95.3	105.2	0.14	43466.8	63931.7	9.8	0.4437	0.96565
fig|393133.27.peg.1576	-	Proline dipeptidase (EC 3.4.13.9)	71	186.8	158	-0.24	39790	44883.4	-28.8	0.4438	0.96565
fig|393133.27.peg.393	-	hypothetical protein	27	203.2	228.4	0.17	16462.7	24668.9	25.2	0.4444	0.96565
fig|393133.27.peg.2662	-	Ribulose-phosphate 3-epimerase (EC 5.1.3.1)	39	241.4	285.2	0.24	28244.7	44486.4	43.8	0.4446	0.96565
fig|393133.27.peg.1175	-	Ethanolamine permease	88	42.4	47.4	0.16	11187.1	16696.9	5.1	0.4448	0.96565
fig|393133.27.peg.2698	-	Arginine decarboxylase (EC 4.1.1.19)	74	80	90.2	0.17	17761.7	26697.7	10.2	0.4458	0.96565
fig|393133.27.peg.72	-	FIG00774088: hypothetical protein	48	209.4	235.7	0.17	30152.9	45246.9	26.3	0.4461	0.96565
fig|393133.27.peg.1216	-	Uracil-DNA glycosylase, family 1 (EC 3.2.2.27)	52	37.3	43	0.2	5818.2	8935.13	5.7	0.4463	0.96565
fig|393133.27.peg.1294	-	Acetyltransferase, GNAT family	34	96.7	86	-0.17	9867.4	11694.9	-10.7	0.4463	0.96565
fig|393133.27.peg.2540	-	Homoserine kinase (EC 2.7.1.39)	53	193.2	155.9	-0.31	30726	33042.9	-37.4	0.4463	0.96565
fig|393133.27.peg.2509	-	FIG009148: Acetyltransferase, GNAT family	42	189.1	211.9	0.16	23831	35607.2	22.8	0.4465	0.96565
fig|393133.27.peg.2413	-	Two-component system sensor histidine kinase	72	165.8	188.5	0.18	35806.7	54299	22.8	0.4469	0.96565
fig|393133.27.peg.2428	-	Beta-glucoside bgl operon antiterminator, BglG family	64	80.9	88.4	0.13	15528.3	22641.7	7.6	0.4472	0.96565
fig|393133.27.peg.548	-	Putative peptidoglycan bound protein (LPXTG motif) Lmo0550 homolog	12	42	52.8	0.32	1512.9	2536.67	10.8	0.4474	0.96565
fig|393133.27.peg.890	-	Programmed cell death toxin YdcE	20	131.9	105	-0.33	7914	8398.53	-26.9	0.4487	0.96719
fig|393133.27.peg.424	-	Membrane protein	49	32.7	37	0.17	4809.8	7245.84	4.2	0.449	0.96719
fig|393133.27.peg.2809	-	hypothetical protein	83	20.4	23.8	0.21	5086.5	7902.82	3.4	0.4491	0.96719
fig|393133.27.peg.2052	-	16S rRNA (guanine(966)-N(2))-methyltransferase (EC 2.1.1.171)	37	16.3	19.5	0.25	1805.1	2890.37	3.3	0.4507	0.96817
fig|393133.27.peg.1480	-	dCMP deaminase (EC 3.5.4.12) @ Late competence protein ComEB	41	93.4	78.9	-0.24	11493.6	12933.9	-14.6	0.4509	0.96817
fig|393133.27.peg.1710	-	hypothetical protein	90	98.1	112	0.19	26489.3	40315.9	13.9	0.4509	0.96817
fig|393133.27.peg.2676	-	Universal stress protein family	25	95.7	115.3	0.27	7176.1	11530	19.6	0.451	0.96817
fig|393133.27.peg.1648	-	CcdC protein	40	183.7	165.4	-0.15	22047	26469.8	-18.3	0.4512	0.96817
fig|393133.27.peg.311	-	hypothetical protein	18	240.4	277.2	0.2	12984.3	19955.3	36.7	0.4521	0.9694
fig|393133.27.peg.2555	-	DNA-directed RNA polymerase delta subunit (EC 2.7.7.6)	29	297.7	266	-0.16	25897.3	30853.4	-31.7	0.4533	0.97126
fig|393133.27.peg.2364	-	ABC transporter, permease protein	86	291.2	320.9	0.14	75134.5	110381	29.7	0.4541	0.97227
fig|393133.27.peg.2458	-	hypothetical protein	26	256.3	315.1	0.3	19994.3	32773.6	58.8	0.4549	0.97248
fig|393133.27.peg.131	-	hypothetical protein	63	73.1	86.4	0.24	13824.8	21780.2	13.3	0.4552	0.97248
fig|393133.27.peg.2723	-	tRNA-specific adenosine-34 deaminase (EC 3.5.4.33)	24	25.6	16.1	-0.63	1842	1548.41	-9.5	0.4554	0.97248
fig|393133.27.peg.398	-	UPF0365 protein YqfA	72	162.3	178.2	0.13	35060.9	51328.8	15.9	0.4557	0.97248
fig|393133.27.peg.197	-	Virulence regulatory factor PrfA / Transcriptional regulator, Crp/Fnr family	67	313.7	348.9	0.15	63046.7	93508.8	35.2	0.4561	0.97248
fig|393133.27.peg.761	-	Glyoxalase in BtlB locus	54	94.7	110.3	0.22	15346	23825.7	15.6	0.4565	0.97248
fig|393133.27.peg.1799	-	Signal recognition particle associated protein	26	210.2	181.4	-0.21	16393	18869	-28.7	0.4567	0.97248
fig|393133.27.peg.1161	-	Ethanolamine two-component response regulator	26	83.6	98.5	0.23	6518.9	10240.1	14.9	0.4571	0.97248
fig|393133.27.peg.1735	-	ABC transporter, ATP-binding protein (cluster 3, basic aa/glutamine/opines)	33	13	15.9	0.27	1283.9	2096.29	2.9	0.4573	0.97248
fig|393133.27.peg.1332	-	Glucokinase (EC 2.7.1.2)	72	113.9	103.4	-0.14	24593.1	29778.5	-10.5	0.4575	0.97248
fig|393133.27.peg.657	-	Terminal oxidase biogenesis protein CtaM, putative heme A, heme O chaperone	45	205	234.2	0.19	27676.4	42163.8	29.2	0.4581	0.97305
fig|393133.27.peg.603	-	hypothetical protein	35	171.2	189.4	0.14	17978.9	26510.9	18.1	0.4586	0.97336
fig|393133.27.peg.2549	-	Glycosyltransferase LafB, responsible for the formation of Gal-Glc-DAG	76	104.5	121.2	0.21	23816.9	36845.7	16.7	0.4595	0.97336
fig|393133.27.peg.2266	-	Putative esterase YitV	61	161.1	177.6	0.14	29486.9	43344.2	16.5	0.4597	0.97336
fig|393133.27.peg.1355	-	Exodeoxyribonuclease VII small subunit (EC 3.1.11.6)	10	48.9	40	-0.29	1467.8	1598.44	-9	0.4598	0.97336
fig|393133.27.peg.1330	-	FIG056164: rhomboid family serine protease	125	223.9	204.2	-0.13	83955.8	102084	-19.7	0.4599	0.97336
fig|393133.27.peg.1953	-	Purine nucleoside phosphorylase (EC 2.4.2.1) @ N-Ribosylnicotinamide phosphorylase (EC 2.4.2.1)	53	183.2	166.2	-0.14	29123.7	35225.3	-17	0.4605	0.97393
fig|393133.27.peg.1404	-	Transcriptional regulator, PadR family	45	141.2	116.7	-0.27	19062	21004.5	-24.5	0.4612	0.97471
fig|393133.27.peg.2256	-	Glutamine ABC transporter, ATP-binding protein GlnQ	37	156.5	122	-0.36	17377	18056.7	-34.5	0.4617	0.97507
fig|393133.27.peg.232	-	Membrane-associated protein containing RNA-binding TRAM domain and ribonuclease PIN-domain, YacL B.subtilis ortholog	94	264.3	288	0.12	74519.5	108293	23.8	0.4626	0.97578
fig|393133.27.rna.30	-	tRNA-Phe-GAA	2	226.3	202.3	-0.16	1357.8	1618.05	-24	0.4627	0.97578
fig|393133.27.peg.1464	-	FIG00775346: hypothetical protein	11	118.6	95.5	-0.31	3913.4	4202.83	-23.1	0.4642	0.97796
fig|393133.27.rna.9	-	tRNA-Gly-GCC	2	59.6	39	-0.6	357.7	312.07	-20.6	0.4644	0.97796
fig|393133.27.peg.1225	-	Uncharacterized protein YslB	33	158.7	137	-0.21	15714.7	18087.1	-21.7	0.4653	0.97895
fig|393133.27.peg.1350	-	Biotin carboxylase of acetyl-CoA carboxylase (EC 6.3.4.14)	87	1.6	0.9	-0.47	409.2	296.1	-0.7	0.4658	0.97895
fig|393133.27.peg.1836	-	Dihydroorotase (EC 3.5.2.3)	74	27.9	31.8	0.18	6185.7	9400.46	3.9	0.4661	0.97895
fig|393133.27.peg.703	-	Flagellar motor switch protein FliN	89	251.8	271.6	0.11	67224.1	96672.4	19.8	0.4662	0.97895
fig|393133.27.peg.2304	-	putative terminase small subunit	41	25.1	19.7	-0.34	3086.1	3226.03	-5.4	0.4667	0.9793
fig|393133.27.peg.631	-	PTS system, fructose-specific IIC component	69	133.6	150.8	0.17	27658.9	41619.1	17.2	0.4671	0.97931
fig|393133.27.peg.1582	-	BH3197 unknown conserved protein	38	99.7	89.2	-0.16	11360.1	13550.9	-10.5	0.4674	0.97931
fig|393133.27.peg.115	-	Listeria protein LmaD, associated with virulence	27	38.1	44.9	0.23	3088.3	4851.94	6.8	0.4677	0.97931
fig|393133.27.peg.981	-	Ribose-5-phosphate isomerase A (EC 5.3.1.6)	45	65.7	57.3	-0.19	8868.3	10322.2	-8.3	0.4691	0.98039
fig|393133.27.peg.2188	-	Heme transporter IsdDEF, permease component IsdF	71	45.8	53.3	0.22	9749.8	15150.2	7.6	0.4697	0.98039
fig|393133.27.peg.1647	-	hypothetical protein	35	221.2	199.8	-0.15	23226.1	27967.5	-21.4	0.47	0.98039
fig|393133.27.peg.2297	-	gp9	37	143.1	159	0.15	15885.7	23534.2	15.9	0.47	0.98039
fig|393133.27.peg.2257	-	Aspartate aminotransferase (EC 2.6.1.1)	88	126.1	140	0.15	33283.9	49266.1	13.9	0.4703	0.98039
fig|393133.27.peg.1108	-	hypothetical protein	37	15.5	12.5	-0.28	1717.2	1855.95	-2.9	0.4706	0.98039
fig|393133.27.peg.2763	-	O-acetyl-ADP-ribose deacetylase	42	309.6	362.5	0.23	39008.9	60896.5	52.9	0.4712	0.98039
fig|393133.27.peg.1767	-	Phosphoribosylformylglycinamidine synthase, PurS subunit (EC 6.3.5.3)	20	66.8	84.2	0.33	4007	6734.17	17.4	0.472	0.98039
fig|393133.27.peg.322	-	Hydroxyethylthiazole kinase (EC 2.7.1.50)	30	56.1	72.7	0.37	5046.3	8720.47	16.6	0.4723	0.98039
fig|393133.27.peg.2610	-	SSU ribosomal protein S13p (S18e)	26	0.4	0.1	-0.38	32.4	9.36	-0.3	0.4726	0.98039
fig|393133.27.peg.2137	-	Fructose-bisphosphate aldolase class II (EC 4.1.2.13) homolog	50	83.8	97.8	0.22	12568.1	19562.5	14	0.4731	0.98039
fig|393133.27.peg.2469	-	UDP-glucose 4-epimerase (EC 5.1.3.2)	79	31.3	34.8	0.15	7423.6	11005.9	3.5	0.4731	0.98039
fig|393133.27.peg.1159	-	L-threonine kinase in B12 biosynthesis (EC 2.7.1.177)	47	46.2	53.1	0.2	6512.3	9983.62	6.9	0.4734	0.98039
fig|393133.27.peg.1930	-	Demethylmenaquinone methyltransferase (EC 2.1.1.163)	44	115.8	103.2	-0.16	15285.9	18170.6	-12.6	0.4735	0.98039
fig|393133.27.peg.1786	-	flavodoxin-like fold domain protein	43	103	115.6	0.16	13289.7	19886.6	12.6	0.4739	0.98039
fig|393133.27.peg.1949	-	LSU rRNA pseudouridine(2605) synthase (EC 5.4.99.22)	52	90.5	77.7	-0.22	14111	16166.4	-12.7	0.474	0.98039
fig|393133.27.peg.647	-	Glyoxalase family protein	51	160.9	179.9	0.16	24621.8	36708.7	19	0.4755	0.98039
fig|393133.27.peg.420	-	Peptidoglycan N-acetylglucosamine deacetylase (EC 3.5.1.-)	92	167	155.5	-0.1	46103.7	57241.5	-11.5	0.4757	0.98039
fig|393133.27.peg.1657	-	FIG00774304: hypothetical protein	54	88.1	73.1	-0.27	14275.7	15782.1	-15.1	0.476	0.98039
fig|393133.27.peg.1300	-	hypothetical protein	91	56.2	51	-0.14	15337.3	18561	-5.2	0.4774	0.98039
fig|393133.27.peg.1572	-	DNA polymerase III alpha subunit (EC 2.7.7.7)	220	0.9	0.5	-0.35	575.2	413.38	-0.4	0.4782	0.98039
fig|393133.27.peg.2493	-	Alkaline phosphatase synthesis transcriptional regulatory protein PhoP	56	201.7	220	0.12	33893.7	49290.7	18.3	0.4802	0.98039
fig|393133.27.peg.1690	-	hypothetical protein	16	232.4	183.6	-0.34	11154	11748.3	-48.8	0.4814	0.98039
fig|393133.27.peg.783	-	hypothetical protein	29	12.9	9.1	-0.46	1123.3	1055.67	-3.8	0.482	0.98039
fig|393133.27.peg.569	-	Methylated-DNA--protein-cysteine methyltransferase	15	27.4	34.5	0.32	1231.3	2067.13	7.1	0.4821	0.98039
fig|393133.27.peg.743	-	6-phospho-beta-glucosidase (EC 3.2.1.86)	107	59	65.8	0.15	18952.8	28164.2	6.8	0.4827	0.98039
fig|393133.27.peg.417	-	hypothetical protein	52	153.6	181	0.23	23967.8	37641.7	27.3	0.4828	0.98039
fig|393133.27.peg.2710	-	hypothetical protein	21	439.2	514.2	0.23	27667.4	43191	75	0.483	0.98039
fig|393133.27.peg.2550	-	Glycosyltransferase LafA, responsible for the formation of Glc-DAG	100	113.6	124.2	0.13	34090	49677	10.6	0.484	0.98039
fig|393133.27.peg.2187	-	Heme transporter analogous to IsdDEF, ATP-binding protein	48	36.5	42.2	0.2	5254.9	8101.53	5.7	0.4844	0.98039
fig|393133.27.peg.1649	-	Efflux ABC transporter, permease/ATP-binding protein MdlB	125	109.1	100.6	-0.12	40914.4	50283.6	-8.5	0.4849	0.98039
fig|393133.27.peg.987	-	Uncharacterized MFS-type transporter	107	134	147.9	0.14	43005.7	63293.6	13.9	0.4851	0.98039
fig|393133.27.peg.959	-	hypothetical protein	34	269.5	235.4	-0.19	27485.8	32009.1	-34.1	0.4853	0.98039
fig|393133.27.peg.2177	-	Coenzyme A transferase	98	30.7	38.2	0.3	9026.6	14961	7.5	0.4856	0.98039
fig|393133.27.peg.2355	-	Rrf2 family transcriptional regulator	38	430.3	376.2	-0.19	49052.6	57177.3	-54.1	0.4857	0.98039
fig|393133.27.peg.2576	-	internalin H	16	433.9	502.1	0.21	20828.5	32136.7	68.2	0.4859	0.98039
fig|393133.27.peg.1908	-	Uncharacterized UPF0750 membrane protein YpjC	65	52.8	58.7	0.15	10298.2	15262.3	5.9	0.4864	0.98039
fig|393133.27.peg.2336	-	Putative monooxygenase MoxC	74	63.9	73.7	0.2	14179	21802.6	9.8	0.4865	0.98039
fig|393133.27.peg.2770	-	PTS system, cellobiose-specific IIA component (EC 2.7.1.205)	14	307.5	422.6	0.46	12912.9	23664.3	115.1	0.4866	0.98039
fig|393133.27.peg.542	-	PTS system, glucitol/sorbitol-specific IIC component	39	48.6	59.4	0.29	5681.7	9264.67	10.8	0.4875	0.98039
fig|393133.27.peg.1731	-	Glutamate synthase operon transcriptional activator GltC, LysR family	56	33.9	38.3	0.17	5688.5	8570.4	4.4	0.4876	0.98039
fig|393133.27.peg.1857	-	Oxidoreductase, Gfo/Idh/MocA family	66	106.4	120.3	0.18	21057.8	31746.7	13.9	0.4878	0.98039
fig|393133.27.peg.1566	-	UPF0716 protein FxsA	37	127.1	113.6	-0.16	14108.5	16810.1	-13.5	0.488	0.98039
fig|393133.27.peg.170	-	Mobile element protein	13	158.8	178.7	0.17	6194.7	9291.95	19.9	0.4883	0.98039
fig|393133.27.peg.364	-	Transcriptional regulator, DeoR family	53	21	24.8	0.23	3332.8	5250.06	3.8	0.4886	0.98039
fig|393133.27.peg.1728	-	ABC transporter, permease protein 2 (cluster 1, maltose/g3p/polyamine/iron)	59	60.5	67.5	0.16	10714.6	15935.7	7	0.4892	0.98039
fig|393133.27.peg.2057	-	Heme A synthase, cytochrome oxidase biogenesis protein Cox15-CtaA	72	274.6	299.6	0.13	59304.5	86278.4	25	0.4894	0.98039
fig|393133.27.peg.1780	-	LSU ribosomal protein L35p	10	170.9	116.8	-0.55	5126.6	4671.74	-54.1	0.4895	0.98039
fig|393133.27.peg.2466	-	RNase adapter protein RapZ	63	160	176.7	0.14	30244	44534.6	16.7	0.4899	0.98039
fig|393133.27.peg.2088	-	Transcriptional regulator, AcrR family	38	332.8	274.2	-0.28	37941	41678.6	-58.6	0.4901	0.98039
fig|393133.27.peg.1791	-	Uncharacterized protein YlqD	18	243.1	208	-0.22	13125	14973.8	-35.1	0.4907	0.98039
fig|393133.27.peg.559	-	Phosphoribosyl-ATP pyrophosphatase (EC 3.6.1.31)	21	70.7	88.2	0.32	4454.3	7408.9	17.5	0.4909	0.98039
fig|393133.27.peg.2050	-	Lon-like protease with PDZ domain	69	245.3	213.1	-0.2	50772.5	58816.4	-32.2	0.491	0.98039
fig|393133.27.peg.1446	-	DEAD-box ATP-dependent RNA helicase CshB (EC 3.6.4.13)	92	6	4.5	-0.36	1668.7	1646.47	-1.6	0.4911	0.98039
fig|393133.27.peg.1645	-	Exonuclease SbcD	68	45.2	51.1	0.17	9230	13912.7	5.9	0.4911	0.98039
fig|393133.27.peg.965	-	peptidase, U32 family small subunit [C1]	57	87.6	100.1	0.19	14976.7	22822.1	12.5	0.4912	0.98039
fig|393133.27.peg.220	-	Cysteine synthase (EC 2.5.1.47)	62	691.2	752.3	0.12	128562	186582	61.1	0.4914	0.98039
fig|393133.27.peg.155	-	Sugar phosphatase YidA (EC 3.1.3.23)	70	523.6	587.6	0.17	109962	164521	63.9	0.4919	0.98039
fig|393133.27.rna.6	-	tRNA-Thr-TGT	4	73	54.3	-0.42	876.5	868.04	-18.8	0.4922	0.98039
fig|393133.27.rna.32	-	tRNA-Met-CAT	3	25.9	40.5	0.63	233	485.58	14.6	0.4923	0.98039
fig|393133.27.peg.1677	-	Cystathionine beta-lyase (EC 4.4.1.8)	68	61.2	68.8	0.17	12475.7	18725.9	7.7	0.4928	0.98039
fig|393133.27.peg.70	-	hypothetical protein	80	50.6	55.8	0.14	12134.4	17861.3	5.3	0.4928	0.98039
fig|393133.27.rna.28	-	tRNA-Gly-TCC	4	89.8	62.2	-0.52	1077.1	995.73	-27.5	0.4929	0.98039
fig|393133.27.peg.670	-	Uncharacterized efflux ABC transporter, permease protein YadH	65	246.9	271.4	0.14	48143.8	70573.9	24.5	0.493	0.98039
fig|393133.27.peg.2165	-	Xylose isomerase-like TIM-barrel protein SAV0219	74	221.5	247.9	0.16	49180.4	73378.1	26.4	0.4937	0.98039
fig|393133.27.peg.1445	-	Endonuclease IV (EC 3.1.21.2)	60	125.2	114.3	-0.13	22540.9	27443.6	-10.9	0.4948	0.98039
fig|393133.27.peg.2399	-	hypothetical protein	26	292.2	340.5	0.22	22795	35408.6	48.2	0.4949	0.98039
fig|393133.27.peg.2097	-	PTS system, galactitol-specific IIB component (EC 2.7.1.200)	23	15.5	11.4	-0.41	1067.8	1052.09	-4	0.4951	0.98039
fig|393133.27.peg.402	-	Pyrroline-5-carboxylate reductase (EC 1.5.1.2)	54	295.9	324.2	0.13	47930.7	70021.1	28.3	0.4955	0.98039
fig|393133.27.peg.2450	-	Phosphoglycerate kinase (EC 2.7.2.3)	75	9.6	6.7	-0.46	2155.8	2011.66	-2.9	0.4961	0.98039
fig|393133.27.peg.1730	-	Glutamate synthase [NADPH] large chain (EC 1.4.1.13)	272	75.6	80.5	0.09	61714	87593.5	4.9	0.4964	0.98039
fig|393133.27.peg.1051	-	Molybdopterin synthase catalytic subunit MoaE (EC 2.8.1.12)	28	19.9	15.7	-0.32	1672.3	1762.06	-4.2	0.4965	0.98039
fig|393133.27.peg.1174	-	Ethanolamine utilization protein similar to PduT	29	38.9	44.5	0.19	3383.7	5159.18	5.6	0.4971	0.98039
fig|393133.27.peg.1002	-	Methylated-DNA--protein-cysteine methyltransferase (EC 2.1.1.63)	35	113.1	125.6	0.15	11871.8	17581.4	12.5	0.4974	0.98039
fig|393133.27.peg.480	-	23S rRNA (adenine(2503)-C(2))-methyltransferase @ tRNA (adenine(37)-C(2))-methyltransferase (EC 2.1.1.192)	62	280.1	307.3	0.13	52101.9	76206.5	27.2	0.4974	0.98039
fig|393133.27.peg.286	-	Glutamine-dependent 2-keto-4-methylthiobutyrate transaminase	70	480.2	660.7	0.46	100844	184998	180.5	0.4984	0.98039
fig|393133.27.peg.931	-	DNA-3-methyladenine glycosylase II (EC 3.2.2.21)	47	70.1	79.5	0.18	9885.3	14954.9	9.4	0.4985	0.98039
fig|393133.27.peg.2412	-	hypothetical protein	23	340.1	282.2	-0.27	23465.5	25964	-57.9	0.4989	0.98039
fig|393133.27.peg.175	-	ROK family sugar kinase or transcriptional regulator	86	299.4	327.6	0.13	77238	112696	28.2	0.4991	0.98039
fig|393133.27.peg.1131	-	Cob(III)alamin reductase @ Cob(II)alamin reductase	82	41	44.6	0.12	10075.9	14622.6	3.6	0.4992	0.98039
fig|393133.27.peg.323	-	Hydroxymethylpyrimidine kinase (EC 2.7.1.49) @ Hydroxymethylpyrimidine phosphate kinase ThiD (EC 2.7.4.7)	36	46.7	54.2	0.21	5038.4	7804.26	7.5	0.4992	0.98039
fig|393133.27.peg.2563	-	hypothetical protein	19	410	476.6	0.22	23372	36218.2	66.5	0.4993	0.98039
fig|393133.27.peg.1235	-	hypothetical protein	15	91.5	103.7	0.18	4119.2	6224.17	12.2	0.4998	0.98039
fig|393133.27.peg.396	-	Uracil-DNA glycosylase, family 1 (EC 3.2.2.27)	46	17.9	20.6	0.19	2474.4	3781.57	2.6	0.5	0.98039
fig|393133.27.peg.1285	-	Glycerophosphoryl diester phosphodiesterase (EC 3.1.4.46)	44	68.8	62.5	-0.14	9082.1	10999.7	-6.3	0.5006	0.98039
fig|393133.27.peg.846	-	Methionine synthase II (cobalamin-independent)	61	61.3	67	0.13	11209.7	16339.2	5.7	0.5006	0.98039
fig|393133.27.peg.1085	-	UTP--glucose-1-phosphate uridylyltransferase (EC 2.7.7.9)	64	30.6	26.6	-0.2	5877.8	6807.37	-4	0.5007	0.98039
fig|393133.27.peg.2536	-	hypothetical protein	11	4.6	2.7	-0.59	150.4	118.63	-1.9	0.5009	0.98039
fig|393133.27.peg.2457	-	hypothetical protein	29	191.9	217.3	0.18	16699.4	25203	25.3	0.501	0.98039
fig|393133.27.peg.718	-	Flagellar assembly protein FliH	37	196.7	225	0.19	21835.5	33292.7	28.2	0.501	0.98039
fig|393133.27.peg.918	-	PTS system, cellobiose-specific IIB component (EC 2.7.1.205)	19	77.6	65.1	-0.25	4423.6	4945.69	-12.5	0.5014	0.98039
fig|393133.27.peg.492	-	lipase/acylhydrolase family protein	31	252.2	303.3	0.27	23450.2	37606.1	51.1	0.5015	0.98039
fig|393133.27.peg.1695	-	cation efflux family protein	61	103.8	113.9	0.13	18991.4	27780.7	10.1	0.5021	0.98039
fig|393133.27.peg.980	-	Component involved in D-alanylation of teichoic acids	11	13.6	11.2	-0.26	450	494.6	-2.4	0.5027	0.98039
fig|393133.27.peg.2435	-	hypothetical protein	51	87.7	96.8	0.14	13419.8	19741.6	9.1	0.5028	0.98039
fig|393133.27.peg.62	-	Putative secretion accessory protein EsaB/YukD	17	32.4	45.6	0.48	1653.4	3103.11	13.2	0.5028	0.98039
fig|393133.27.peg.762	-	Glyoxalase family protein	53	97.3	116.4	0.26	15464.4	24676.6	19.1	0.5034	0.98039
fig|393133.27.peg.1867	-	Lactoylglutathione lyase	22	167.8	213.8	0.35	11072.1	18813.9	46	0.5038	0.98039
fig|393133.27.peg.792	-	Phenazine biosynthesis protein PhzF like	84	290.3	318.3	0.13	73163.2	106938	27.9	0.5042	0.98039
fig|393133.27.rna.65	-	tRNA-Phe-GAA	2	236.4	218.5	-0.11	1418.1	1748.29	-17.8	0.5043	0.98039
fig|393133.27.peg.2128	-	Maltodextrin ABC transporter, substrate-binding protein MdxE	95	87.8	94.5	0.11	25016.9	35903.3	6.7	0.5044	0.98039
fig|393133.27.peg.2081	-	Fluoride ion transporter CrcB	33	97	115.1	0.25	9603	15198.7	18.1	0.5055	0.98039
fig|393133.27.peg.2404	-	Putative iron-sulfur cluster assembly scaffold protein for SUF system, SufE2	17	0.6	0.3	-0.31	30.5	19.56	-0.3	0.506	0.98039
fig|393133.27.peg.1371	-	hypothetical protein	15	97	113.7	0.23	4362.9	6823.14	16.8	0.5063	0.98039
fig|393133.27.peg.2362	-	General stress protein 13	23	98.6	84.9	-0.21	6802	7810.69	-13.7	0.5064	0.98039
fig|393133.27.rna.83	-	tRNA-Ile-GAT	5	106.3	74.9	-0.5	1595.2	1497	-31.5	0.5066	0.98039
fig|393133.27.peg.737	-	D-allulose-6-phosphate 3-epimerase (EC 5.1.3.-)	40	21.9	16.9	-0.36	2632.9	2696.48	-5.1	0.5067	0.98039
fig|393133.27.peg.1915	-	Beta-lactamase class C-like and penicillin binding proteins (PBPs) superfamily	67	74.1	81.7	0.14	14890.5	21905.9	7.7	0.507	0.98039
fig|393133.27.peg.2480	-	Excinuclease ABC subunit A	199	218.5	205.3	-0.09	130424	163453	-13.1	0.5074	0.98039
fig|393133.27.peg.1050	-	Molybdopterin-guanine dinucleotide biosynthesis protein MobB	34	5.5	4.3	-0.29	560.5	584.96	-1.2	0.5078	0.98039
fig|393133.27.peg.1255	-	DNA-binding protein	15	8.9	11.3	0.31	398.5	675.12	2.4	0.5078	0.98039
fig|393133.27.peg.1643	-	helicase, Snf2 family	209	181.4	170.6	-0.09	113755	142591	-10.9	0.5079	0.98039
fig|393133.27.peg.1570	-	Acetyl-coenzyme A carboxyl transferase alpha chain (EC 6.4.1.2)	60	2	1.3	-0.42	364.6	302.94	-0.8	0.5081	0.98039
fig|393133.27.peg.754	-	hypothetical protein	25	155.5	180.8	0.22	11661.2	18076.5	25.3	0.5088	0.98039
fig|393133.27.peg.1219	-	Possible colicin V production protein	46	218.3	193.5	-0.17	30124.4	35612.2	-24.7	0.5089	0.98039
fig|393133.27.peg.244	-	hypothetical protein	36	233.9	266.8	0.19	25259	38412.9	32.9	0.5098	0.98039
fig|393133.27.peg.909	-	hypothetical protein	36	129.1	146.2	0.18	13938	21054	17.2	0.5099	0.98039
fig|393133.27.peg.1039	-	Transketolase, N-terminal section (EC 2.2.1.1)	56	13.6	11.9	-0.18	2286.6	2658.91	-1.7	0.5109	0.98039
fig|393133.27.peg.2319	-	hypothetical protein	22	9.5	5.9	-0.6	623.8	518.31	-3.6	0.5109	0.98039
fig|393133.27.peg.231	-	DNA repair protein RadA	84	105	116.9	0.15	26468.3	39292.9	11.9	0.5111	0.98039
fig|393133.27.peg.2129	-	Neopullulanase (EC 3.2.1.135)	134	43.4	48	0.14	17443.2	25706.7	4.6	0.5114	0.98039
fig|393133.27.peg.1124	-	hypothetical protein	82	32.5	37.8	0.21	7985.4	12391	5.3	0.5115	0.98039
fig|393133.27.peg.2590	-	Transcriptional regulator, MerR family	30	246.3	321	0.38	22168.7	38522.1	74.7	0.5115	0.98039
fig|393133.27.peg.409	-	hypothetical protein	36	330.3	363.2	0.14	35671	52299.1	32.9	0.5126	0.98039
fig|393133.27.peg.2104	-	FIG00774476: hypothetical protein	59	122.9	137.5	0.16	21747.1	32455.2	14.7	0.5127	0.98039
fig|393133.27.peg.1402	-	Pyruvate formate-lyase (EC 2.3.1.54)	172	102.1	96.2	-0.09	52698.6	66167	-6	0.5132	0.98039
fig|393133.27.peg.2321	-	FIG00774055: hypothetical protein	16	4.4	2.6	-0.56	210.1	168.96	-1.7	0.5133	0.98039
fig|393133.27.peg.428	-	Transcriptional regulator, PadR family	29	460	392.7	-0.23	40017.9	45556.6	-67.2	0.5134	0.98039
fig|393133.27.peg.1142	-	Propanediol dehydratase large subunit (EC 4.2.1.28)	107	34.4	39.8	0.21	11039.8	17046.9	5.4	0.5135	0.98039
fig|393133.27.peg.1494	-	Uridine kinase (EC 2.7.1.48)	52	110.2	98.6	-0.16	17184	20499.8	-11.6	0.5135	0.98039
fig|393133.27.peg.688	-	Flagellar motor rotation protein MotA	43	192.4	220.3	0.19	24817.5	37886.9	27.9	0.5139	0.98039
fig|393133.27.peg.1653	-	Uncharacterized membrane spanning protein, contains VanZ-like domain	59	31.5	27	-0.21	5567.1	6368.33	-4.5	0.514	0.98039
fig|393133.27.peg.2571	-	Cobalt/zinc/cadmium resistance protein CzcD	58	180.2	195.5	0.12	31354.7	45345.9	15.3	0.5145	0.98039
fig|393133.27.peg.32	-	Transcriptional regulator, LacI family	94	340.2	363.3	0.09	95935.4	136589	23.1	0.5146	0.98039
fig|393133.27.peg.285	-	Methionine ABC transporter substrate-binding protein	53	125.8	137	0.12	20003.8	29036.2	11.2	0.5153	0.98039
fig|393133.27.peg.1457	-	hypothetical protein	71	104.1	94	-0.15	22162.8	26688.4	-10.1	0.5156	0.98039
fig|393133.27.peg.2115	-	DNA-binding protein	11	23.5	19.1	-0.29	776.2	839.42	-4.4	0.5157	0.98039
fig|393133.27.peg.383	-	hypothetical protein	44	140.2	161.6	0.2	18504.1	28445	21.4	0.5161	0.98039
fig|393133.27.peg.2535	-	Threonylcarbamoyl-AMP synthase (EC 2.7.7.87) / SUA5 domain with internal deletion	65	0.5	0.3	-0.2	93.8	74.91	-0.2	0.5163	0.98039
fig|393133.27.peg.1100	-	NAD synthetase (EC 6.3.1.5)	47	0	0.1	0.1	0	13.96	0.1	0.5165	0.98039
fig|393133.27.peg.2511	-	Undecaprenyl-phosphate alpha-N-acetylglucosaminyl 1-phosphate transferase (EC 2.7.8.33)	104	237.3	255.4	0.11	74039.4	106266	18.1	0.5165	0.98039
fig|393133.27.peg.1000	-	hypothetical protein	37	129.1	118.2	-0.13	14330.7	17496.9	-10.9	0.5169	0.98039
fig|393133.27.peg.1999	-	putative glucosamine-fructose-6-phosphate aminotransferase	79	155.1	169	0.12	36757.2	53395.4	13.9	0.5169	0.98039
fig|393133.27.peg.1133	-	Propanediol utilization polyhedral body protein PduU	28	6.6	5	-0.33	555	564.45	-1.6	0.517	0.98039
fig|393133.27.peg.1757	-	Sodium-dependent transporter, SNF family	94	93.1	102.1	0.13	26264.2	38387.2	9	0.5173	0.98039
fig|393133.27.peg.1587	-	N-acetylglutamate kinase (EC 2.7.2.8)	55	91	106.1	0.22	15013.1	23336.2	15.1	0.5174	0.98039
fig|393133.27.peg.2700	-	Phosphoenolpyruvate-dihydroxyacetone phosphotransferase (EC 2.7.1.121), ADP-binding subunit DhaL	26	125.1	147.7	0.24	9760.7	15365.5	22.6	0.5177	0.98039
fig|393133.27.peg.2427	-	hypothetical protein	26	46.4	54.2	0.22	3617.6	5635.87	7.8	0.5182	0.98039
fig|393133.27.peg.376	-	Transcriptional regulator, GntR family	54	577.9	515.1	-0.17	93613.8	111256	-62.8	0.5182	0.98039
fig|393133.27.rna.74	-	tRNA-Ala-TGC	2	94.7	73.4	-0.36	567.9	587.21	-21.3	0.5184	0.98039
fig|393133.27.peg.1319	-	YlxP-like protein	14	240.7	207.6	-0.21	10110.7	11626.6	-33.1	0.5185	0.98039
fig|393133.27.peg.2043	-	Uncharacterized MFS-type transporter	107	87.4	96.3	0.14	28041.5	41214	8.9	0.5194	0.98146
fig|393133.27.peg.541	-	PTS system, glucitol/sorbitol-specific IIB component (EC 2.7.1.198) / PTS system, glucitol/sorbitol-specific IIC component 2	63	30	33.2	0.14	5666.6	8368.22	3.2	0.5203	0.9819
fig|393133.27.peg.410	-	hypothetical protein	42	353.7	395.1	0.16	44570.9	66379.6	41.4	0.5206	0.9819
fig|393133.27.peg.2083	-	hypothetical protein	23	12.8	15.3	0.24	882.4	1409.8	2.5	0.521	0.9819
fig|393133.27.peg.661	-	hypothetical protein	13	102.9	126.5	0.29	4014.8	6578.54	23.6	0.521	0.9819
fig|393133.27.peg.283	-	Methionine ABC transporter permease protein	50	236.9	264	0.16	35541	52790.8	27	0.5213	0.9819
fig|393133.27.peg.2492	-	Phosphate regulon sensor protein PhoR (SphS) (EC 2.7.13.3)	117	147.6	158.7	0.1	51814.9	74288.6	11.1	0.5217	0.98202
fig|393133.27.peg.2202	-	hypothetical protein	36	351	314.2	-0.16	37907.1	45251.6	-36.7	0.5224	0.98264
fig|393133.27.peg.1024	-	PTS system, glucose-specific IIA component (EC 2.7.1.199)	37	73.1	82.6	0.18	8109.8	12229.1	9.6	0.523	0.98264
fig|393133.27.peg.671	-	FIG00774302: hypothetical protein	12	274.5	343.8	0.32	9882.8	16503.6	69.3	0.5232	0.98264
fig|393133.27.peg.1385	-	Purine nucleoside ABC transporter, permease protein 1	85	180.3	164	-0.14	45970.4	55755.3	-16.3	0.5234	0.98264
fig|393133.27.peg.1408	-	DNA topology modulation protein FlaR	48	36.9	33.1	-0.15	5314.3	6355.67	-3.8	0.5241	0.98264
fig|393133.27.peg.638	-	Glutamyl endopeptidase precursor (EC 3.4.21.19), blaSE	64	86.1	97.5	0.18	16523.3	24960.5	11.4	0.5243	0.98264
fig|393133.27.peg.330	-	Transcriptional regulator, MutR family	71	50.6	59.3	0.23	10773.1	16853.4	8.8	0.5247	0.98264
fig|393133.27.peg.1310	-	1-deoxy-D-xylulose 5-phosphate reductoisomerase (EC 1.1.1.267)	79	24	21.6	-0.14	5677.2	6828.93	-2.3	0.5249	0.98264
fig|393133.27.peg.734	-	hypothetical protein	36	107.3	118.1	0.14	11585.5	16999.7	10.8	0.5253	0.98264
fig|393133.27.peg.685	-	Flagellar synthesis regulator FleN	45	80.8	90.7	0.16	10910.8	16321.5	9.9	0.5254	0.98264
fig|393133.27.peg.445	-	hypothetical protein	44	126.4	143.8	0.18	16689.2	25310.9	17.4	0.5257	0.98264
fig|393133.27.peg.859	-	Transcriptional regulator, LacI family	80	275.2	257	-0.1	66058.2	82227.8	-18.3	0.5262	0.98295
fig|393133.27.peg.2557	-	Uncharacterized beta-barrel protein YwiB	33	0.2	0.5	0.33	20.2	67.49	0.3	0.5275	0.98476
fig|393133.27.peg.610	-	FMN-dependent NADH-azoreductase (EC 1.7.1.6)	46	122	138.7	0.18	16841.2	25526	16.7	0.5279	0.98488
fig|393133.27.peg.308	-	PTS system, cellobiose-specific IIB component (EC 2.7.1.205)	19	17.9	23.6	0.38	1019.9	1792.68	5.7	0.5289	0.9853
fig|393133.27.peg.2286	-	gp20	81	20.8	18.2	-0.18	5051.9	5895.41	-2.6	0.529	0.9853
fig|393133.27.peg.1187	-	Cobalt-precorrin 5A hydrolase (EC 3.7.1.12)	67	3	2.5	-0.19	606.4	673.2	-0.5	0.5293	0.9853
fig|393133.27.peg.920	-	PTS system, cellobiose-specific IIA component (EC 2.7.1.205)	25	66.7	58.9	-0.18	5002.1	5891.84	-7.8	0.5297	0.9853
fig|393133.27.peg.802	-	Blue-light photoreceptor	54	184.8	201.5	0.12	29938	43533.7	16.7	0.5298	0.9853
fig|393133.27.peg.915	-	hypothetical protein	40	137.9	158.3	0.2	16554	25334	20.4	0.5304	0.9856
fig|393133.27.peg.2644	-	Heptaprenyl diphosphate synthase component II (EC 2.5.1.30)	68	196.7	181.2	-0.12	40121	49284.7	-15.5	0.5308	0.9856
fig|393133.27.peg.1265	-	Ribonuclease HII (EC 3.1.26.4)	55	224.8	200.3	-0.17	37099.9	44067.6	-24.5	0.531	0.9856
fig|393133.27.peg.2468	-	Aldose 1-epimerase (EC 5.1.3.3)	61	128.4	150.9	0.23	23489.1	36825.9	22.6	0.5313	0.9856
fig|393133.27.peg.686	-	Chemotaxis protein methyltransferase CheR (EC 2.1.1.80)	50	39.8	36.1	-0.14	5966.8	7220.34	-3.7	0.5321	0.98603
fig|393133.27.peg.1425	-	Substrate-specific component ThiT of thiamin ECF transporter	40	159.9	134.5	-0.25	19191.3	21513.7	-25.5	0.5322	0.98603
fig|393133.27.peg.1792	-	Glutamine amidotransferase, class I	45	58.1	53	-0.13	7836.8	9532.84	-5.1	0.5327	0.98633
fig|393133.27.peg.2192	-	hypothetical protein	24	73.6	83.5	0.18	5298	8015.06	9.9	0.5334	0.98701
fig|393133.27.peg.698	-	hypothetical protein	47	124.7	139.3	0.16	17576.3	26181.2	14.6	0.5341	0.98718
fig|393133.27.peg.713	-	Flagellar basal-body rod protein FlgB	22	196.6	219.8	0.16	12977	19346.1	23.2	0.5343	0.98718
fig|393133.27.peg.781	-	hypothetical protein	33	177.8	202.7	0.19	17604.6	26758.6	24.9	0.5345	0.98718
fig|393133.27.peg.1372	-	Two-component transcriptional response regulator, OmpR family	51	163.8	151.2	-0.11	25065.8	30845.9	-12.6	0.5353	0.98777
fig|393133.27.peg.794	-	hypothetical protein	47	263.1	235.8	-0.16	37103.2	44331.8	-27.3	0.5356	0.98777
fig|393133.27.peg.1585	-	Ornithine carbamoyltransferase (EC 2.1.3.3)	71	101.2	93.5	-0.11	21565.6	26543.3	-7.8	0.5362	0.98777
fig|393133.27.peg.194	-	DNA-binding protein SpoVG	18	190	165.1	-0.2	10258.9	11889.7	-24.8	0.5372	0.98777
fig|393133.27.peg.2221	-	Histidine triad (HIT) nucleotide-binding protein, similarity with At5g48545 and yeast YDL125C (HNT1)	29	291.2	260.4	-0.16	25331.3	30210.6	-30.7	0.5372	0.98777
fig|393133.27.peg.1195	-	Cobalt ECF transporter, transmembrane component of energizing module CbiQ	55	15.5	13.7	-0.16	2560.4	3022.35	-1.8	0.5374	0.98777
fig|393133.27.peg.1525	-	hypothetical protein	19	179.6	154	-0.22	10236.1	11707.6	-25.5	0.5375	0.98777
fig|393133.27.peg.644	-	Transaldolase (EC 2.2.1.2)	45	63.9	73.8	0.2	8624.4	13279.8	9.9	0.5379	0.98777
fig|393133.27.peg.2190	-	Cell surface protein IsdA, transfers heme from hemoglobin to apo-IsdC	132	171	181.8	0.09	67701.4	96003.7	10.9	0.538	0.98777
fig|393133.27.peg.1608	-	FIG009688: Thioredoxin	18	132.2	113.1	-0.22	7137.4	8140.9	-19.1	0.539	0.98777
fig|393133.27.peg.118	-	hypothetical protein	32	43	49.6	0.2	4128.1	6353.92	6.6	0.5395	0.98777
fig|393133.27.peg.2858	-	LSU ribosomal protein L34p	11	106.5	90	-0.24	3513.8	3957.93	-16.5	0.5395	0.98777
fig|393133.27.peg.1660	-	Putative rRNA methylase YtqB	38	69.6	80	0.2	7933.4	12154.5	10.4	0.5401	0.98777
fig|393133.27.peg.750	-	hypothetical protein	30	39.8	34	-0.22	3579.7	4083.65	-5.7	0.5404	0.98777
fig|393133.27.peg.2856	-	Inner membrane protein translocase and chaperone YidC, short form OxaI-like	61	531.8	573	0.11	97325.9	139806	41.1	0.5406	0.98777
fig|393133.27.peg.494	-	hypothetical protein	14	236.4	196	-0.27	9928.5	10977.5	-40.4	0.5409	0.98777
fig|393133.27.peg.700	-	Flagellar hook protein FlgE	82	290.5	315.5	0.12	71458.9	103486	25	0.541	0.98777
fig|393133.27.peg.261	-	Transcriptional regulator, MarR family	25	240	195.5	-0.29	17997.3	19546.4	-44.5	0.5417	0.98777
fig|393133.27.peg.1277	-	Uncharacterized CoA-binding protein YneT	25	240.7	211.8	-0.18	18055	21180.8	-28.9	0.542	0.98777
fig|393133.27.peg.1997	-	PTS system, mannose-specific IIA component (EC 2.7.1.191)	22	62	69.9	0.17	4093.5	6151.39	7.9	0.542	0.98777
fig|393133.27.peg.2430	-	hypothetical protein	35	253.7	280.3	0.14	26639.3	39246.5	26.6	0.5421	0.98777
fig|393133.27.peg.2409	-	Methionine ABC transporter substrate-binding protein	69	226.7	209.2	-0.12	46919.3	57739	-17.5	0.5422	0.98777
fig|393133.27.peg.2582	-	Hypothetical protein YrhD	23	46.8	55.5	0.24	3228.3	5102.05	8.7	0.5441	0.99062
fig|393133.27.peg.1968	-	Creatinine amidohydrolase (EC 3.5.2.10)	52	112.5	125.1	0.15	17544.6	26018.7	12.6	0.5449	0.99123
fig|393133.27.peg.1169	-	Ethanolamine utilization protein similar to PduA/PduJ	20	69.5	80	0.2	4170.3	6397.22	10.5	0.5452	0.99123
fig|393133.27.peg.1597	-	Tyrosyl-tRNA synthetase (EC 6.1.1.1)	73	1.1	0.7	-0.32	235.6	194.14	-0.4	0.5457	0.99123
fig|393133.27.peg.921	-	6-phospho-beta-glucosidase (EC 3.2.1.86)	110	34.6	37.9	0.13	11403.8	16662.4	3.3	0.5462	0.99123
fig|393133.27.peg.2750	-	hypothetical protein	14	173.2	214.5	0.31	7275.8	12013.3	41.3	0.5464	0.99123
fig|393133.27.peg.1203	-	hypothetical protein	39	91.2	79.1	-0.2	10674.3	12344	-12.1	0.5468	0.99123
fig|393133.27.peg.770	-	ABC transporter, permease protein 2 (cluster 1, maltose/g3p/polyamine/iron)	74	22.4	20.1	-0.15	4980.4	5935.7	-2.4	0.5474	0.99123
fig|393133.27.peg.883	-	Lmo0881 homolog, only in Listeria	32	152.5	177	0.21	14636.6	22657.1	24.5	0.5474	0.99123
fig|393133.27.peg.2004	-	Transcriptional regulator, GntR family	53	88.6	79.7	-0.15	14088.9	16891.1	-8.9	0.5476	0.99123
fig|393133.27.peg.2000	-	PTS system, mannose-specific IID component	61	44.9	53.5	0.25	8213.8	13045.1	8.6	0.5478	0.99123
fig|393133.27.peg.2279	-	Phage protein	66	395.8	365.5	-0.11	78377.5	96481.8	-30.4	0.5483	0.99152
fig|393133.27.peg.850	-	Amidase family protein	136	81.8	86.5	0.08	33377.1	47041.5	4.7	0.5499	0.9938
fig|393133.27.peg.1828	-	Fibronectin/fibrinogen-binding protein	101	55.8	51.7	-0.11	16899.2	20888.5	-4.1	0.5503	0.99385
fig|393133.27.peg.1424	-	Choline ABC transport system, ATP-binding protein OpuBA	85	82.9	89.9	0.12	21148.5	30575.7	7	0.5506	0.99385
fig|393133.27.peg.2602	-	ATPase component of general energizing module of ECF transporters	39	0.1	0.3	0.17	15.8	43.06	0.1	0.5513	0.9945
fig|393133.27.peg.1824	-	DNA-directed RNA polymerase omega subunit (EC 2.7.7.6)	17	256.1	218.9	-0.23	13061.5	14882.7	-37.2	0.5519	0.99497
fig|393133.27.peg.140	-	hypothetical protein	10	2.8	1.8	-0.44	83.1	71.34	-1	0.5532	0.99671
fig|393133.27.peg.1436	-	Uncharacterized membrane protein YqgB	72	226.9	210.7	-0.11	49011.7	60685.6	-16.2	0.5549	0.99716
fig|393133.27.peg.171	-	Mobile element protein	24	137.1	160.2	0.22	9870.9	15383.2	23.1	0.5551	0.99716
fig|393133.27.peg.2315	-	Protein gp43 [Bacteriophage A118]	40	22.5	29.3	0.36	2703.8	4680.77	6.7	0.5555	0.99716
fig|393133.27.peg.1179	-	Substrate-specific component CblT of predicted B12-regulated ECF transporter for dimethylbenzimidazole	30	24.6	21.2	-0.21	2213.9	2539.23	-3.4	0.5557	0.99716
fig|393133.27.peg.453	-	Probable glutamate/gamma-aminobutyrate antiporter	111	142.2	151.3	0.09	47357.7	67196.9	9.1	0.5558	0.99716
fig|393133.27.peg.1592	-	Septation ring formation regulator EzrA	112	0	0.1	0.04	15.8	34.61	0	0.5562	0.99716
fig|393133.27.peg.1589	-	N-acetyl-gamma-glutamyl-phosphate reductase (EC 1.2.1.38)	69	6.7	5.8	-0.19	1389.7	1595.59	-0.9	0.5565	0.99716
fig|393133.27.peg.2068	-	Heat shock protein 10 kDa family chaperone GroES	16	18.5	12.2	-0.56	890.2	783.16	-6.3	0.5565	0.99716
fig|393133.27.peg.679	-	Flagellar biosynthesis protein FliP	56	552.6	619	0.16	92829.4	138659	66.5	0.5565	0.99716
fig|393133.27.peg.538	-	Putative penicillin-binding protein PbpX	100	512.5	552.3	0.11	153750	220914	39.8	0.5579	0.99741
fig|393133.27.rna.80	-	5S rRNA ## 5S ribosomal RNA	7	163.1	136.6	-0.25	3424.8	3825.01	-26.5	0.5579	0.99741
fig|393133.27.peg.237	-	Cysteinyl-tRNA synthetase (EC 6.1.1.16)	85	0.7	0.5	-0.23	178.1	153.73	-0.2	0.5582	0.99741
fig|393133.27.peg.329	-	hypothetical protein	31	20.2	17.3	-0.21	1876.9	2149.26	-2.8	0.5584	0.99741
fig|393133.27.peg.1090	-	dTDP-glucose 4,6-dehydratase (EC 4.2.1.46)	91	329.8	311.5	-0.08	90036.3	113377	-18.3	0.5594	0.99741
fig|393133.27.peg.765	-	GTP-binding protein related to HflX	72	166.4	181	0.12	35944.6	52127	14.6	0.5594	0.99741
fig|393133.27.peg.471	-	hypothetical protein	31	137.6	158.2	0.2	12798.1	19622.3	20.6	0.5597	0.99741
fig|393133.27.peg.1431	-	4-hydroxy-tetrahydrodipicolinate synthase (EC 4.3.3.7)	63	0	0.1	0.05	6.7	18.49	0	0.5601	0.99741
fig|393133.27.peg.238	-	Mini-ribonuclease III	22	191.6	219.1	0.19	12645.8	19282	27.5	0.5602	0.99741
fig|393133.27.peg.605	-	Transcriptional regulator, MarR family	25	247.3	219	-0.17	18543.8	21904.3	-28.2	0.5603	0.99741
fig|393133.27.peg.1887	-	Cell division protein GpsB, coordinates the switch between cylindrical and septal cell wall synthesis by re-localization of PBP1	22	1.3	0.7	-0.42	88	65.13	-0.6	0.5607	0.99741
fig|393133.27.peg.1429	-	similar to glutathione reductase	86	50.9	54.9	0.11	13137	18876.7	4	0.5609	0.99741
fig|393133.27.peg.2580	-	Two-component response regulator colocalized with HrtAB transporter	40	39	50	0.35	4683.4	8001.36	11	0.5611	0.99741
fig|393133.27.peg.1560	-	Dephospho-CoA kinase (EC 2.7.1.24)	40	7.7	5.4	-0.46	929.1	859.24	-2.4	0.5619	0.99741
fig|393133.27.peg.2197	-	Oligopeptide ABC transporter, ATP-binding protein OppF (TC 3.A.1.5.1)	89	5.6	3.7	-0.49	1488.8	1316.01	-1.9	0.5621	0.99741
fig|393133.27.peg.164	-	16S rRNA (cytidine(1402)-2'-O)-methyltransferase (EC 2.1.1.198)	48	75.4	69.7	-0.11	10859.4	13378.7	-5.7	0.5622	0.99741
fig|393133.27.peg.1444	-	Manganese-dependent inorganic pyrophosphatase (EC 3.6.1.1)	66	0	0.1	0.06	6.7	19.56	0	0.5624	0.99741
fig|393133.27.peg.1988	-	3-isopropylmalate dehydrogenase (EC 1.1.1.85)	52	105	117.5	0.16	16382.7	24443.9	12.5	0.5632	0.99763
fig|393133.27.peg.2296	-	Protein gp10 [Bacteriophage A118]	24	96.2	109.1	0.18	6929.6	10470.4	12.8	0.5632	0.99763
fig|393133.27.peg.455	-	Membrane protein	53	96.3	108.7	0.17	15318.3	23040.3	12.3	0.5639	0.99827
fig|393133.27.peg.2394	-	Uncharacterized DUF1027 domain protein YutD	25	175.6	148.5	-0.24	13172.3	14845.5	-27.2	0.5643	0.99838
fig|393133.27.peg.1623	-	Probable cell division protein YtgP	144	155.1	146.1	-0.09	67017.3	84140.1	-9.1	0.565	0.99888
fig|393133.27.peg.639	-	Lmo2594 protein	42	38.4	35.2	-0.12	4842.3	5908.27	-3.3	0.5654	0.99888
fig|393133.27.peg.2283	-	Protein gp23 [Bacteriophage A118]	25	73	89.9	0.3	5476.9	8988.71	16.9	0.5656	0.99888
fig|393133.27.peg.907	-	OsmC/Ohr family protein	26	125.2	111.1	-0.17	9764.3	11551.1	-14.1	0.567	0.99901
fig|393133.27.peg.2375	-	Na(+) H(+) antiporter subunit E	34	25.4	18.7	-0.42	2586.3	2544.88	-6.6	0.5671	0.99901
fig|393133.27.rna.76	-	SSU rRNA ## 16S rRNA, small subunit ribosomal RNA	81	194.4	181.4	-0.1	47230.3	58762.7	-13	0.5671	0.99901
fig|393133.27.peg.2227	-	DNA double-strand break repair protein Mre11	87	35.1	31.8	-0.14	9152.5	11067.3	-3.3	0.5673	0.99901
fig|393133.27.peg.2477	-	Uncharacterized protein CA_C2659	14	375.1	421.2	0.17	15752.7	23585	46.1	0.5685	0.99901
fig|393133.27.peg.1261	-	Signal peptidase I (EC 3.4.21.89)	45	73.5	64.2	-0.19	9929.2	11552.8	-9.4	0.5687	0.99901
fig|393133.27.peg.1047	-	Molybdenum ABC transporter permease protein ModB	49	23.6	20	-0.23	3467.4	3917.1	-3.6	0.5691	0.99901
fig|393133.27.peg.1170	-	ATP:Cob(I)alamin adenosyltransferase (EC 2.5.1.17) @ ATP:Cob(I)alamin adenosyltransferase (EC 2.5.1.17), ethanolamine utilization	51	15.3	17.1	0.15	2347.1	3483.07	1.7	0.5698	0.99901
fig|393133.27.peg.387	-	hypothetical protein	35	175.1	204.1	0.22	18390	28570.5	28.9	0.5706	0.99901
fig|393133.27.peg.2306	-	LmaC, associated with virulence in Listeria	35	98.3	111.9	0.19	10325.3	15671.7	13.6	0.5709	0.99901
fig|393133.27.peg.2282	-	holin	22	188.9	213.4	0.18	12464.9	18775.2	24.5	0.5712	0.99901
fig|393133.27.peg.910	-	Glutathione reductase (EC 1.8.1.7)	77	140.6	151.6	0.11	32475.7	46701.1	11	0.5714	0.99901
fig|393133.27.peg.607	-	Efflux ABC transporter, permease/ATP-binding protein EF2592	130	265	280.4	0.08	103350	145799	15.4	0.5716	0.99901
fig|393133.27.peg.184	-	Ribonuclease M5 (EC 3.1.26.8)	37	246.9	285.1	0.21	27402.4	42191.5	38.2	0.5718	0.99901
fig|393133.27.peg.2178	-	sigma-54-dependent transcriptional regulator	88	29.4	31.6	0.1	7755.2	11137.2	2.3	0.5723	0.99901
fig|393133.27.peg.1163	-	Ethanolamine utilization protein EutA	91	12.9	14.2	0.13	3518	5155.22	1.3	0.5724	0.99901
fig|393133.27.peg.1869	-	hypothetical protein	43	144.7	161	0.15	18664.8	27696.3	16.3	0.5724	0.99901
fig|393133.27.peg.2063	-	Large-conductance mechanosensitive channel	30	184.9	159.3	-0.21	16642.3	19114.5	-25.6	0.5725	0.99901
fig|393133.27.rna.27	-	tRNA-Ile-GAT	5	99.8	73.6	-0.43	1497.5	1472.67	-26.2	0.5726	0.99901
fig|393133.27.peg.1210	-	Phenylalanyl-tRNA synthetase alpha chain (EC 6.1.1.20)	65	4.9	3.6	-0.35	950.3	940.18	-1.3	0.5727	0.99901
fig|393133.27.peg.1829	-	Short-chain dehydrogenase	37	108.1	118.7	0.13	11998.5	17573.1	10.6	0.5728	0.99901
fig|393133.27.peg.2562	-	hypothetical protein	8	257.6	309.3	0.26	6182.5	9898.24	51.7	0.5738	0.99913
fig|393133.27.peg.104	-	hypothetical protein	24	155.6	179.4	0.2	11201	17225	23.9	0.5742	0.99913
fig|393133.27.peg.190	-	possible membrane fusion protein	47	138.4	152.1	0.13	19518.3	28595.1	13.7	0.5744	0.99913
fig|393133.27.peg.575	-	Membrane protein	32	82.1	93.5	0.19	7885.6	11972	11.4	0.5744	0.99913
fig|393133.27.peg.2246	-	Transcriptional regulator, GntR family	32	328.7	299.9	-0.13	31556.1	38382.6	-28.8	0.5746	0.99913
fig|393133.27.peg.1688	-	Uncharacterized membrane protein YfhP	76	198.7	185.2	-0.1	45302.2	56315.7	-13.4	0.5755	0.99913
fig|393133.27.rna.39	-	tRNA-Leu-TAA	4	10.9	6.3	-0.71	130.5	100.19	-4.6	0.5759	0.99913
fig|393133.27.peg.2189	-	Heme transporter IsdDEF, lipoprotein IsdE	53	54.5	59.6	0.13	8661.7	12636.8	5.1	0.5765	0.99913
fig|393133.27.peg.2126	-	Maltodextrin ABC transporter, permease protein MdxG	63	64.4	73.7	0.19	12164.7	18565.2	9.3	0.5766	0.99913
fig|393133.27.peg.2175	-	Enoyl-[acyl-carrier-protein] reductase [FMN, NADH] (EC 1.3.1.9), FabK => refractory to triclosan	49	66.9	76.7	0.19	9836	15034.9	9.8	0.5769	0.99913
fig|393133.27.peg.375	-	Protein PhnA	18	225.2	196.6	-0.2	12163	14155.1	-28.6	0.5773	0.99913
fig|393133.27.peg.901	-	Putative metallopeptidase (Zinc) SprT family	28	25.1	20	-0.31	2106.4	2236.76	-5.1	0.5784	0.99913
fig|393133.27.peg.1110	-	hypothetical protein	40	21.7	19.1	-0.17	2602.1	3056.09	-2.6	0.5788	0.99913
fig|393133.27.peg.1375	-	hypothetical protein	22	89.3	77.4	-0.2	5896.1	6810.99	-11.9	0.5788	0.99913
fig|393133.27.peg.296	-	hypothetical protein	37	221.1	241.5	0.13	24537.8	35743.7	20.4	0.579	0.99913
fig|393133.27.peg.207	-	L-lactate dehydrogenase (EC 1.1.1.27)	70	244.9	226.4	-0.11	51434.4	63392.1	-18.5	0.5795	0.99913
fig|393133.27.peg.2471	-	TPR-repeat-containing protein	118	199	212.5	0.09	70444.1	100311	13.5	0.5795	0.99913
fig|393133.27.peg.1781	-	Translation initiation factor 3	30	6.5	4.7	-0.38	583.4	569.15	-1.7	0.5796	0.99913
fig|393133.27.peg.343	-	Inorganic pyrophosphatase	24	336.8	435.8	0.37	24249.9	41832.9	99	0.5798	0.99913
fig|393133.27.peg.1236	-	ATP-dependent RNA helicase YxiN	88	119.4	109.5	-0.12	31529	38551.9	-9.9	0.5799	0.99913
fig|393133.27.peg.2701	-	Phosphoenolpyruvate-dihydroxyacetone phosphotransferase (EC 2.7.1.121), subunit DhaM	22	112.4	134.3	0.25	7417.8	11818.5	21.9	0.58	0.99913
fig|393133.27.peg.560	-	Phosphoribosyl-AMP cyclohydrolase (EC 3.5.4.19)	18	69.4	81.9	0.24	3746.2	5897	12.5	0.5804	0.99924
fig|393133.27.peg.1482	-	FIG145533: Methyltransferase (EC 2.1.1.-)	54	25.3	19.3	-0.38	4093.1	4158.06	-6	0.581	0.99969
fig|393133.27.peg.1616	-	drug resistance transporter, EmrB/QacA family	111	70.7	75.2	0.09	23540.8	33383.6	4.5	0.5822	1
fig|393133.27.peg.1744	-	hypothetical protein	34	105.3	95.3	-0.14	10735.5	12959.1	-10	0.5831	1
fig|393133.27.peg.2275	-	Phage protein	25	157.6	142.5	-0.14	11817.2	14245.5	-15.1	0.5841	1
fig|393133.27.peg.996	-	Multi antimicrobial extrusion protein (Na(+)/drug antiporter), MATE family of MDR efflux pumps	108	90	95.6	0.09	29159.9	41315.1	5.6	0.5843	1
fig|393133.27.peg.637	-	hypothetical protein	18	28.6	22.7	-0.32	1544.7	1635.11	-5.9	0.5853	1
fig|393133.27.peg.616	-	hypothetical protein	40	159.6	181.2	0.18	19157	28997.9	21.6	0.5858	1
fig|393133.27.peg.790	-	Amino-acid permease AapA	103	100.1	106.8	0.09	30939.6	43982.6	6.6	0.586	1
fig|393133.27.peg.1884	-	Thermostable carboxypeptidase 1 (EC 3.4.17.19)	107	67.6	62.6	-0.11	21714.5	26776.1	-5.1	0.5867	1
fig|393133.27.peg.1049	-	Molybdopterin molybdenumtransferase (EC 2.10.1.1)	93	11.2	10.2	-0.13	3122.2	3781.74	-1	0.5871	1
fig|393133.27.peg.211	-	Transcription-repair coupling factor	199	202.9	214	0.08	121105	170366	11.2	0.5872	1
fig|393133.27.peg.1274	-	Uncharacterized protein YneQ	13	48.7	60.7	0.31	1898.5	3158.28	12.1	0.5876	1
fig|393133.27.peg.293	-	hypothetical protein	8	11.8	15.2	0.34	283.5	487.44	3.4	0.5878	1
fig|393133.27.peg.2214	-	Acetyltransferase, GNAT family	54	277.2	295.3	0.09	44909.6	63786.6	18.1	0.5879	1
fig|393133.27.peg.2806	-	16S rRNA (guanine(527)-N(7))-methyltransferase (EC 2.1.1.170)	43	328.1	357	0.12	42329.3	61407.9	28.9	0.5879	1
fig|393133.27.peg.354	-	hypothetical protein	24	58.5	66.2	0.18	4211.8	6358.49	7.7	0.588	1
fig|393133.27.peg.1254	-	Phage DNA binding protein	32	277.7	244.4	-0.18	26656.7	31287	-33.2	0.5907	1
fig|393133.27.peg.1249	-	hypothetical protein	39	121.7	108.5	-0.16	14235.2	16919.6	-13.2	0.5919	1
fig|393133.27.peg.2354	-	hypothetical protein	195	117.9	112.9	-0.06	68998.5	88088.5	-5	0.5922	1
fig|393133.27.peg.222	-	Dihydropteroate synthase (EC 2.5.1.15)	53	11.6	15.4	0.39	1836.5	3274.37	3.9	0.5924	1
fig|393133.27.peg.1176	-	Ethanolamine utilization protein EutQ	35	61.2	66.5	0.12	6426.5	9313.38	5.3	0.5926	1
fig|393133.27.peg.450	-	hypothetical protein	128	132.2	139.4	0.08	50775.8	71372.1	7.2	0.5926	1
fig|393133.27.peg.1779	-	LSU ribosomal protein L20p	36	0.6	0.4	-0.19	65.5	58.3	-0.2	0.593	1
fig|393133.27.peg.377	-	6-phospho-beta-glucosidase (EC 3.2.1.86)	90	135.4	149.1	0.14	36564.8	53689.7	13.7	0.5934	1
fig|393133.27.peg.1484	-	Hydrolase (HAD superfamily), YqeK	45	22.4	15.8	-0.48	3021.2	2836.41	-6.6	0.5936	1
fig|393133.27.peg.732	-	hypothetical protein	29	259.6	226.5	-0.2	22583.8	26274.8	-33.1	0.5944	1
fig|393133.27.peg.2391	-	CBS-domain-containing protein	76	84.8	94.9	0.16	19331.4	28846.6	10.1	0.595	1
fig|393133.27.peg.1172	-	Protein clustered with ethanolamine utilization	33	33	36.3	0.13	3266.9	4790.09	3.3	0.5958	1
fig|393133.27.peg.116	-	LmaC, associated with virulence in Listeria	32	31.3	27.2	-0.2	3008.6	3481.84	-4.1	0.5961	1
fig|393133.27.peg.1166	-	Ethanolamine utilization polyhedral-body-like protein EutL	44	58	63.6	0.13	7656.1	11188.9	5.6	0.5962	1
fig|393133.27.peg.1916	-	Pyruvate formate-lyase (EC 2.3.1.54)	171	80.5	84.8	0.07	41276	57970.4	4.3	0.5968	1
fig|393133.27.peg.1005	-	hypothetical protein	71	200.8	216.1	0.11	42765.3	61380.2	15.4	0.5969	1
fig|393133.27.peg.2425	-	tributyrin esterase	51	879	983.6	0.16	134492	200655	104.6	0.597	1
fig|393133.27.peg.1141	-	Propanediol utilization polyhedral body protein PduB	48	26.2	23.9	-0.13	3776.3	4580.25	-2.4	0.5981	1
fig|393133.27.peg.2554	-	CTP synthase (EC 6.3.4.2)	101	1.5	1	-0.36	461.9	392.76	-0.6	0.5983	1
fig|393133.27.peg.71	-	FIG00775292: hypothetical protein	29	101.2	117.6	0.21	8804.8	13639.5	16.4	0.5987	1
fig|393133.27.peg.1910	-	GGDEF domain protein	101	48.5	51.9	0.1	14689.4	20983.5	3.5	0.5989	1
fig|393133.27.peg.2260	-	hypothetical protein	21	290	259	-0.16	18270	21758.9	-31	0.5989	1
fig|393133.27.peg.473	-	dNTP triphosphohydrolase, broad substrate specificity	49	29.3	33.7	0.2	4311.8	6612.95	4.4	0.5993	1
fig|393133.27.peg.1157	-	Propionate kinase, propanediol utilization (EC 2.7.2.1)	71	60.6	65.7	0.12	12904.4	18665.7	5.1	0.5996	1
fig|393133.27.peg.1758	-	hypothetical protein	19	151.8	138.3	-0.13	8650.1	10508.1	-13.5	0.5999	1
fig|393133.27.peg.2327	-	DNA-binding protein	25	84.8	70.5	-0.26	6356.3	7052.16	-14.2	0.6006	1
fig|393133.27.rna.43	-	tRNA-Thr-TGT	4	77.9	58.5	-0.41	935.2	935.87	-19.4	0.601	1
fig|393133.27.peg.1920	-	UPF0302 protein YpiB	29	343.1	312.3	-0.14	29849.3	36231.3	-30.8	0.6017	1
fig|393133.27.peg.454	-	Probable glutamate/gamma-aminobutyrate antiporter	11	89	97.3	0.13	2935.5	4280.73	8.3	0.6017	1
fig|393133.27.peg.1135	-	Predicted alpha-ribazole-5-phosphate synthase CblS for cobalamin biosynthesis	43	13.5	20.7	0.58	1742.8	3568.82	7.2	0.6018	1
fig|393133.27.peg.1752	-	Aspartyl-tRNA(Asn) amidotransferase subunit C (EC 6.3.5.6) @ Glutamyl-tRNA(Gln) amidotransferase subunit C (EC 6.3.5.7)	25	2.4	1.5	-0.41	177.7	154.25	-0.8	0.6018	1
fig|393133.27.peg.1244	-	hypothetical protein	16	286.9	250.2	-0.2	13770.9	16011.2	-36.7	0.602	1
fig|393133.27.peg.1076	-	Uncharacterized protein YlaI	26	302.3	254.7	-0.25	23579.3	26492.1	-47.6	0.6021	1
fig|393133.27.peg.2251	-	DNA alkylation repair enzyme	50	147.1	161.7	0.14	22065.8	32349.3	14.6	0.6037	1
fig|393133.27.peg.2064	-	FIG007350: hypothetical protein co-occurring with bile hydrolase	40	137.5	152.8	0.15	16504.8	24455.6	15.3	0.604	1
fig|393133.27.peg.412	-	Possible glyoxylase family protein (Lactoylglutathione lyase) (EC 4.4.1.5)	24	17	19	0.15	1225.8	1819.29	1.9	0.6051	1
fig|393133.27.peg.2278	-	hypothetical protein	83	131.4	148.5	0.17	32716.7	49285.4	17.1	0.6054	1
fig|393133.27.peg.2061	-	Copper resistance protein CopC / Copper resistance protein CopD	104	112	119.8	0.1	34944.7	49844	7.8	0.6055	1
fig|393133.27.peg.340	-	hypothetical protein	95	23.9	21.1	-0.17	6811.2	8033.55	-2.8	0.6057	1
fig|393133.27.peg.525	-	Membrane protein	111	82.3	94.6	0.2	27414.8	41985.8	12.2	0.6065	1
fig|393133.27.peg.769	-	ABC transporter, permease protein 1 (cluster 1, maltose/g3p/polyamine/iron)	77	25.2	22.7	-0.14	5824.7	7005.35	-2.5	0.607	1
fig|393133.27.peg.1694	-	Uncharacterized membrane spanning protein, contains VanZ-like domain	72	275.8	258.2	-0.09	59577.7	74360.8	-17.6	0.6071	1
fig|393133.27.peg.817	-	Enoyl-[acyl-carrier-protein] reductase [FMN, NADH] (EC 1.3.1.9), FabK => refractory to triclosan	48	91.9	105	0.19	13237.6	20161.8	13.1	0.6072	1
fig|393133.27.peg.507	-	Ribose-phosphate pyrophosphokinase (EC 2.7.6.1)	49	327.1	364.4	0.16	48077.1	71428.8	37.4	0.6074	1
fig|393133.27.peg.2758	-	D-alanyl-D-alanine carboxypeptidase (EC 3.4.16.4)	92	68.9	65.1	-0.08	19013.5	23967.8	-3.8	0.608	1
fig|393133.27.peg.2016	-	Cold shock protein of CSP family	11	366.8	324.6	-0.18	12105	14280.6	-42.3	0.6081	1
fig|393133.27.peg.763	-	Carboxylesterase (EC 3.1.1.1) in BtlB locus	37	79.8	87.7	0.14	8852.3	12984.6	8	0.6085	1
fig|393133.27.rna.20	-	tRNA-Glu-TTC	3	5.8	8.8	0.52	52.3	105.59	3	0.6087	1
fig|393133.27.peg.1621	-	ADP-dependent (S)-NAD(P)H-hydrate dehydratase (EC 4.2.1.136)	53	103.9	113.2	0.12	16519.8	23994.3	9.3	0.6098	1
fig|393133.27.peg.2059	-	hypothetical protein	37	156.6	172.3	0.14	17387.1	25493.2	15.6	0.6106	1
fig|393133.27.peg.2491	-	Phosphate ABC transporter, substrate-binding protein PstS (TC 3.A.1.7.1)	56	178.9	203.3	0.18	30049.4	45542.3	24.4	0.6106	1
fig|393133.27.peg.636	-	SAM-dependent methyltransferase	26	210.4	247.9	0.24	16413.9	25779.6	37.4	0.6106	1
fig|393133.27.peg.263	-	Phosphoglycerate mutase family protein	43	263.9	281.4	0.09	34038.8	48396.9	17.5	0.6107	1
fig|393133.27.peg.1630	-	Anthranilate phosphoribosyltransferase (EC 2.4.2.18)	63	26.7	23.8	-0.16	5041.5	5988.86	-2.9	0.6113	1
fig|393133.27.peg.606	-	Efflux ABC transporter, permease/ATP-binding protein EF2593	114	239.8	258.1	0.11	82025.3	117706	18.3	0.612	1
fig|393133.27.peg.1437	-	(E)-4-hydroxy-3-methylbut-2-enyl-diphosphate synthase (flavodoxin) (EC 1.17.7.3)	74	6.7	7.5	0.15	1479.9	2216.47	0.8	0.6129	1
fig|393133.27.peg.1840	-	hypothetical protein	14	21.1	17.1	-0.29	885.4	955.09	-4	0.6129	1
fig|393133.27.peg.889	-	Programmed cell death antitoxin YdcD	19	140.3	128.1	-0.13	7997.5	9736.15	-12.2	0.6133	1
fig|393133.27.peg.2233	-	Negative regulatory protein YxlE	21	108.6	123.8	0.19	6842.5	10396.2	15.2	0.6135	1
fig|393133.27.peg.684	-	Flagellar biosynthesis protein FlhF	67	49	54.7	0.15	9855.4	14647.2	5.6	0.6136	1
fig|393133.27.peg.2361	-	MutT/Nudix family protein	27	341.3	365.6	0.1	27645.7	39485.2	24.3	0.614	1
fig|393133.27.peg.1894	-	Chromosome replication initiation protein DnaD	43	0.4	0.1	-0.38	47	8.76	-0.3	0.6141	1
fig|393133.27.peg.205	-	UPF0145 protein YbjQ	19	140.7	156.5	0.15	8017.9	11891.1	15.8	0.6146	1
fig|393133.27.peg.1998	-	Putative glucosamine-fructose-6-phosphate aminotransferase	75	109.2	102.9	-0.09	24567.9	30858.5	-6.3	0.6147	1
fig|393133.27.peg.233	-	2-C-methyl-D-erythritol 4-phosphate cytidylyltransferase (EC 2.7.7.60)	36	53.7	59.8	0.15	5798.5	8608.07	6.1	0.6147	1
fig|393133.27.peg.380	-	hypothetical protein	16	313.5	343.2	0.13	15047	21961.9	29.7	0.6151	1
fig|393133.27.peg.1680	-	Uncharacterized MFS-type transporter	78	32.6	35.6	0.12	7636	11099.8	2.9	0.6164	1
fig|393133.27.peg.1778	-	Exodeoxyribonuclease III (EC 3.1.11.2)	46	95.7	106.9	0.16	13211.5	19672	11.2	0.6177	1
fig|393133.27.peg.1699	-	hypothetical protein	19	97.8	86.1	-0.18	5574.4	6541.4	-11.7	0.6182	1
fig|393133.27.peg.2573	-	Cof-like hydrolase, HAD-superfamily, subfamily IIB	66	227.3	254.4	0.16	45005.2	67152.9	27.1	0.6185	1
fig|393133.27.peg.1856	-	UPF0346 protein YozE	15	170.4	152.7	-0.16	7667.4	9160.31	-17.7	0.6195	1
fig|393133.27.peg.1763	-	Phosphoribosylformylglycinamidine cyclo-ligase (EC 6.3.3.1)	66	169.7	183.2	0.11	33592.2	48362.3	13.5	0.6199	1
fig|393133.27.peg.2351	-	Membrane protein	52	106.6	99.1	-0.1	16634	20608.2	-7.6	0.6202	1
fig|393133.27.peg.2855	-	RNA-binding protein Jag	48	324.7	351.9	0.12	46749.9	67570.1	27.3	0.6204	1
fig|393133.27.peg.1329	-	5-formyltetrahydrofolate cyclo-ligase (EC 6.3.3.2)	43	21.9	19.7	-0.15	2827.8	3389.45	-2.2	0.6207	1
fig|393133.27.peg.1963	-	ABC transporter, permease protein	55	157	170.7	0.12	25900.9	37560	13.8	0.621	1
fig|393133.27.peg.757	-	Bile acid 7-alpha dehydratase BaiE (EC 4.2.1.106)	36	75	83.3	0.15	8102.5	11994.9	8.3	0.6211	1
fig|393133.27.peg.2147	-	Mobile element protein	23	106.6	126	0.24	7353	11594.6	19.5	0.6216	1
fig|393133.27.peg.594	-	hypothetical protein	44	167.2	184	0.14	22064	32379.7	16.8	0.6221	1
fig|393133.27.peg.2293	-	Protein gp13 [Bacteriophage A118]	20	304.9	343	0.17	18293.1	27441.1	38.1	0.6222	1
fig|393133.27.peg.531	-	ACT domain protein CAC_0478	21	7.2	9.4	0.34	454.5	787.94	2.2	0.6224	1
fig|393133.27.peg.1842	-	LSU rRNA pseudouridine(1911/1915/1917) synthase (EC 5.4.99.23)	56	146.5	157.3	0.1	24611.4	35233.7	10.8	0.6225	1
fig|393133.27.peg.1947	-	Sensor histidine kinase ResE (EC 2.7.13.3)	141	105.6	116.1	0.14	44671.1	65466.5	10.5	0.623	1
fig|393133.27.peg.2696	-	protein from nitrogen regulatory protein P-II (GLNB) family, ortholog YAAQ B. subtilis	19	548.4	659.7	0.27	31258.1	50134.9	111.3	0.623	1
fig|393133.27.peg.2673	-	hypothetical protein	19	129.1	161.7	0.32	7360.2	12290.6	32.6	0.624	1
fig|393133.27.peg.2087	-	Multi antimicrobial extrusion protein (Na(+)/drug antiporter), MATE family of MDR efflux pumps	112	173.6	181.6	0.06	58331	81357.3	8	0.6247	1
fig|393133.27.peg.2484	-	hypothetical protein	35	87.4	95.6	0.13	9173.6	13386.8	8.3	0.6256	1
fig|393133.27.peg.2350	-	hypothetical protein	50	102.7	114.7	0.16	15404.9	22935.8	12	0.6257	1
fig|393133.27.peg.1626	-	Tryptophan synthase alpha chain (EC 4.2.1.20)	56	40	50.3	0.32	6723.4	11257.2	10.2	0.6259	1
fig|393133.27.peg.1874	-	Bis-ABC ATPase Uup	110	141.6	151.2	0.09	46712.3	66508	9.6	0.6259	1
fig|393133.27.peg.1302	-	Co-activator of prophage gene expression IbrB	38	16.1	19.1	0.23	1831.6	2896.96	3	0.6272	1
fig|393133.27.peg.147	-	FIG00774842: hypothetical protein	37	12.4	10.1	-0.27	1373.7	1497	-2.3	0.6272	1
fig|393133.27.rna.40	-	tRNA-Gly-GCC	2	53.8	42.6	-0.33	322.6	341.07	-11.1	0.629	1
fig|393133.27.peg.2599	-	LSU ribosomal protein L13p (L13Ae)	34	0.8	0.4	-0.29	76.8	58.95	-0.3	0.6296	1
fig|393133.27.peg.241	-	RNA polymerase sporulation specific sigma factor SigH	35	294.2	315.8	0.1	30895	44217.4	21.6	0.6297	1
fig|393133.27.peg.753	-	hypothetical protein	42	80.2	86.3	0.1	10110.7	14499.5	6.1	0.6303	1
fig|393133.27.peg.599	-	hypothetical protein	41	239.1	263.3	0.14	29412.7	43182.6	24.2	0.6305	1
fig|393133.27.peg.505	-	PTS system, galactitol-specific IIB component (EC 2.7.1.200)	16	193.9	223	0.2	9307.6	14272.2	29.1	0.6317	1
fig|393133.27.peg.1120	-	Heterodimeric efflux ABC transporter, permease/ATP-binding subunit 1	128	27.3	25.1	-0.12	10478.9	12856	-2.2	0.6325	1
fig|393133.27.peg.481	-	Transcriptional regulator, AraC family	19	202.4	233.8	0.21	11534.7	17769.7	31.4	0.6326	1
fig|393133.27.peg.2446	-	hypothetical protein	7	72.2	87.2	0.27	1516.1	2441.61	15	0.6329	1
fig|393133.27.peg.2592	-	FIG00775940: hypothetical protein	13	133.2	152.1	0.19	5196	7907.02	18.8	0.6339	1
fig|393133.27.peg.932	-	Sortase A, LPXTG specific	58	166.5	155.2	-0.1	28971	36016.5	-11.3	0.634	1
fig|393133.27.peg.530	-	hypothetical protein	48	19.8	22.9	0.2	2853	4401.85	3.1	0.6343	1
fig|393133.27.peg.1223	-	Excinuclease ABC subunit C	111	82.4	88.8	0.11	27445.8	39406.3	6.3	0.6344	1
fig|393133.27.peg.1692	-	Cell division inhibitor Slr1223 (YfcH in EC), contains epimerase/dehydratase and DUF1731 domains	65	107.3	115.2	0.1	20925.6	29950.7	7.9	0.6344	1
fig|393133.27.peg.1849	-	Transcriptional regulator, MarR family	26	110.1	98.9	-0.15	8585.2	10290.2	-11.1	0.6346	1
fig|393133.27.peg.2023	-	L-aspartate oxidase (EC 1.4.3.16)	79	22.7	26.2	0.2	5386.1	8286.98	3.5	0.6347	1
fig|393133.27.peg.1275	-	aldose epimerase family protein	64	108.3	100.4	-0.11	20785	25709.7	-7.8	0.6349	1
fig|393133.27.peg.2402	-	hypothetical protein	55	122.6	111.5	-0.14	20235	24528	-11.1	0.6361	1
fig|393133.27.peg.1814	-	LSU ribosomal protein L28p @ LSU ribosomal protein L28p, zinc-independent	12	71.2	58	-0.29	2562.8	2783.81	-13.2	0.6362	1
fig|393133.27.peg.1112	-	hypothetical protein	51	21.5	19.8	-0.11	3294.6	4048.66	-1.7	0.6367	1
fig|393133.27.peg.1847	-	Manganese ABC transporter, inner membrane permease protein SitD	69	136	145.6	0.1	28153.9	40186.7	9.6	0.637	1
fig|393133.27.peg.1965	-	ADP-ribose pyrophosphatase (EC 3.6.1.13)	39	76.3	90.3	0.24	8922.9	14080	14	0.6371	1
fig|393133.27.peg.799	-	YceI like family protein	31	192.6	208.2	0.11	17909.2	25811	15.6	0.6373	1
fig|393133.27.peg.2384	-	oxidoreductase ylbE	27	64.6	73.4	0.18	5234.4	7931.85	8.8	0.6376	1
fig|393133.27.peg.618	-	hypothetical protein	38	75.5	83.1	0.14	8609.9	12637.3	7.6	0.6378	1
fig|393133.27.peg.1913	-	EAL domain protein	39	185.8	168	-0.14	21732.8	26211.8	-17.7	0.6379	1
fig|393133.27.peg.2416	-	Thioredoxin	18	83.5	107.2	0.36	4506.8	7719.86	23.8	0.638	1
fig|393133.27.peg.2124	-	Maltose phosphorylase (EC 2.4.1.8)	169	139	146.2	0.07	70490.8	98832.1	7.2	0.6383	1
fig|393133.27.peg.1789	-	tRNA (guanine(37)-N(1))-methyltransferase (EC 2.1.1.228)	39	5.9	4.1	-0.43	684.8	634.83	-1.8	0.6392	1
fig|393133.27.peg.1614	-	tRNA (guanine(46)-N(7))-methyltransferase (EC 2.1.1.33)	46	238.3	212.6	-0.16	32883.5	39110.4	-25.7	0.6397	1
fig|393133.27.peg.2398	-	UPF0759 protein YunF	51	141.9	153.7	0.11	21716.1	31363.5	11.8	0.6398	1
fig|393133.27.peg.1377	-	FIG011684: hypothetical protein	17	60.4	52.2	-0.21	3078.1	3550.79	-8.1	0.6401	1
fig|393133.27.rna.47	-	SSU rRNA ## 16S rRNA, small subunit ribosomal RNA	81	194.1	183.4	-0.08	47164.2	59423.6	-10.7	0.6401	1
fig|393133.27.peg.2111	-	N-acetylglucosamine-6-phosphate deacetylase (EC 3.5.1.25)	73	62	67.3	0.12	13579.8	19639	5.2	0.6407	1
fig|393133.27.peg.1504	-	Uncharacterized transcriptional response regulator YclJ	49	164.9	151.5	-0.12	24246.2	29694.6	-13.4	0.6413	1
fig|393133.27.peg.22	-	PTS system, IIA component	32	9.7	11.4	0.22	927.3	1458.75	1.7	0.6421	1
fig|393133.27.peg.652	-	Transcriptional regulator, GntR family	39	111.6	120.3	0.11	13059.6	18772.7	8.7	0.6434	1
fig|393133.27.peg.1859	-	Peptide-methionine (S)-S-oxide reductase MsrA (EC 1.8.4.11)	25	203.7	182	-0.16	15278.3	18201.7	-21.7	0.6435	1
fig|393133.27.peg.2476	-	Uncharacterized membrane protein YvlD	33	250.5	274.8	0.13	24801.9	36278.5	24.3	0.6443	1
fig|393133.27.peg.1022	-	Glycine betaine ABC transport system, permease protein OpuAB	56	121.6	129.9	0.09	20422.6	29095.6	8.3	0.6445	1
fig|393133.27.peg.335	-	hypothetical protein	38	253.3	276.6	0.13	28881.8	42047.5	23.3	0.6446	1
fig|393133.27.peg.2365	-	ABC transporter, ATP-binding protein	45	245.6	283.7	0.21	33156.2	51068.1	38.1	0.6453	1
fig|393133.27.peg.1773	-	HD domain protein	43	35.6	38.6	0.11	4595.5	6633.89	2.9	0.6454	1
fig|393133.27.peg.1868	-	hypothetical protein	69	114.8	123.7	0.11	23771.9	34142.3	8.9	0.6464	1
fig|393133.27.peg.1994	-	Transcriptional regulator, LacI family	69	78.2	85.5	0.13	16189.5	23610.1	7.3	0.6469	1
fig|393133.27.peg.1281	-	Internalin-like protein (LPXTG motif) Lmo1289 homolog	153	106.5	112.6	0.08	48893.4	68927.5	6.1	0.6471	1
fig|393133.27.peg.1979	-	Uncharacterized DUF1694 domain-containing protein YueI	35	159.4	172.6	0.11	16737	24167.4	13.2	0.6472	1
fig|393133.27.peg.2311	-	Phage recombination protein Bet	61	56.1	60.1	0.1	10270.8	14658.4	4	0.6476	1
fig|393133.27.peg.680	-	Flagellar biosynthesis protein FliQ	15	284.2	331.8	0.22	12790.1	19905.1	47.5	0.6479	1
fig|393133.27.rna.77	-	tRNA-Arg-CCG	3	8.5	6.1	-0.41	76.3	73.74	-2.3	0.6482	1
fig|393133.27.peg.1201	-	hypothetical protein	35	1.2	0.7	-0.33	124.3	103.63	-0.4	0.6486	1
fig|393133.27.peg.278	-	FIG00775722: hypothetical protein	48	167.6	177.7	0.08	24134.3	34123.9	10.1	0.6487	1
fig|393133.27.peg.338	-	hypothetical protein	13	15.7	18.1	0.19	612.9	942.23	2.4	0.6489	1
fig|393133.27.peg.317	-	hypothetical protein	29	3.4	2.8	-0.24	299.6	321.5	-0.7	0.6494	1
fig|393133.27.peg.1293	-	Arsenite/antimonite:H+ antiporter ArsB	117	151.3	159	0.07	53101.1	74409.7	7.7	0.6495	1
fig|393133.27.peg.1907	-	MazG nucleotide pyrophosphohydrolase	16	49.5	58.7	0.24	2373.7	3754.07	9.2	0.6495	1
fig|393133.27.peg.522	-	Sulfate transporter family protein	116	140.4	148.9	0.08	48863.9	69102.2	8.5	0.6498	1
fig|393133.27.peg.972	-	GTP pyrophosphokinase (EC 2.7.6.5)	42	43.1	47.1	0.12	5436.7	7908.73	3.9	0.6499	1
fig|393133.27.peg.1368	-	hypothetical protein	12	62.8	46.9	-0.41	2262.5	2251.62	-15.9	0.6502	1
fig|393133.27.peg.239	-	23S rRNA (guanosine(2251)-2'-O)-methyltransferase (EC 2.1.1.185)	48	132.4	141	0.09	19070.2	27073.5	8.6	0.6514	1
fig|393133.27.peg.204	-	putative lipoprotein	38	383.4	429	0.16	43709.7	65210.6	45.6	0.6533	1
fig|393133.27.rna.26	-	tRNA-Asn-GTT	3	101.2	80.4	-0.33	911.2	965.31	-20.8	0.6537	1
fig|393133.27.peg.2156	-	hypothetical protein	15	77.3	85.5	0.14	3477.7	5131	8.2	0.6539	1
fig|393133.27.peg.2516	-	Single-stranded DNA-binding protein	36	32.8	29.4	-0.15	3541.1	4228.93	-3.4	0.6542	1
fig|393133.27.peg.1613	-	Quorum-quenching lactonase YtnP	48	31.8	34.5	0.11	4583.8	6623.33	2.7	0.6545	1
fig|393133.27.peg.1749	-	Transcription regulator [contains diacylglycerol kinase catalytic domain]	73	124.9	117.2	-0.09	27350.4	34232.3	-7.7	0.6547	1
fig|393133.27.peg.1207	-	Uncharacterized RNA methyltransferase YsgA	53	174.1	188.6	0.11	27687.9	39983.2	14.5	0.6553	1
fig|393133.27.peg.508	-	hypothetical protein	57	238.2	252.2	0.08	40729.9	57504.6	14	0.6553	1
fig|393133.27.peg.2154	-	P26	28	131.6	146.7	0.16	11057.1	16429.7	15.1	0.6556	1
fig|393133.27.peg.1511	-	Replication-associated recombination protein RarA	92	152.1	144.6	-0.07	41983.6	53204.2	-7.5	0.6561	1
fig|393133.27.peg.2182	-	Membrane protein	32	178.3	164.7	-0.11	17112.9	21084.4	-13.5	0.6562	1
fig|393133.27.peg.1707	-	Methionine aminopeptidase (EC 3.4.11.18)	53	14	10	-0.45	2226.7	2117.74	-4	0.6567	1
fig|393133.27.rna.75	-	tRNA-Ile-GAT	5	107.4	85.8	-0.32	1610.8	1715.06	-21.6	0.6572	1
fig|393133.27.peg.1794	-	SSU ribosomal protein S16p	20	2.6	3.9	0.44	156	310.72	1.3	0.6578	1
fig|393133.27.peg.1627	-	Tryptophan synthase beta chain (EC 4.2.1.20)	70	18.5	20.1	0.12	3886.6	5635.49	1.6	0.658	1
fig|393133.27.peg.634	-	2-haloalkanoic acid dehalogenase (EC 3.8.1.2)	48	151.6	161.2	0.09	21829.6	30957.3	9.6	0.6581	1
fig|393133.27.peg.475	-	putative secreted protein	36	239.8	285.6	0.25	25903.3	41124.9	45.7	0.6582	1
fig|393133.27.peg.561	-	Imidazole glycerol phosphate synthase cyclase subunit	28	53.6	62.1	0.21	4499.9	6958.53	8.6	0.6582	1
fig|393133.27.peg.1252	-	Glutamate 5-kinase (EC 2.7.2.11)	72	333.6	304.1	-0.13	72066.1	87569.5	-29.6	0.6594	1
fig|393133.27.peg.2133	-	Uncharacterized amino acid permease YdaO	160	251.2	241.3	-0.06	120554	154462	-9.8	0.6597	1
fig|393133.27.peg.467	-	FIG00775752: hypothetical protein	40	282.4	260.1	-0.12	33884.8	41609.8	-22.3	0.6598	1
fig|393133.27.peg.633	-	hypothetical protein	89	126.1	132.6	0.07	33671.4	47215	6.5	0.66	1
fig|393133.27.peg.1336	-	Late competence protein ComGE, FIG015564	21	2.7	2.1	-0.27	169.5	173.94	-0.6	0.6601	1
fig|393133.27.peg.2797	-	hypothetical protein	29	478.3	531.7	0.15	41615.1	61679.6	53.4	0.6603	1
fig|393133.27.peg.1863	-	FIG01964566: Predicted membrane protein, hemolysin III homolog	58	190.8	200.7	0.07	33201.8	46571.4	9.9	0.6608	1
fig|393133.27.peg.1583	-	Protease IV	71	162.5	153.7	-0.08	34613.3	43646.1	-8.8	0.6613	1
fig|393133.27.peg.1687	-	A/G-specific adenine glycosylase (EC 3.2.2.-)	61	82.9	77.8	-0.09	15174.6	18971.8	-5.2	0.6619	1
fig|393133.27.peg.1335	-	Late competence protein ComGF, access of DNA to ComEA, FIG012620	38	14.8	12.2	-0.25	1684.9	1858.92	-2.5	0.6631	1
fig|393133.27.peg.1042	-	PTS system, beta-glucoside-specific IIB component / PTS system, beta-glucoside-specific IIC component / PTS system, beta-glucoside-specific IIA component	147	90.1	94.5	0.07	39752.9	55553.3	4.3	0.6632	1
fig|393133.27.peg.345	-	hypothetical protein	20	116.5	128.4	0.14	6992.3	10270	11.8	0.6632	1
fig|393133.27.peg.578	-	Phospholipase/carboxylesterase family protein	47	266.2	288.5	0.12	37540.7	54241.8	22.3	0.6633	1
fig|393133.27.peg.690	-	hypothetical protein	35	220.5	241	0.13	23147.9	33736.6	20.5	0.6634	1
fig|393133.27.peg.2140	-	PTS system, IIA component	41	60.4	64.4	0.09	7432.2	10554.6	3.9	0.6641	1
fig|393133.27.peg.573	-	Glucomannan utilization operon transcriptional regulator, GmuR	52	396.5	363.7	-0.12	61849.3	75649.3	-32.8	0.6644	1
fig|393133.27.rna.66	-	tRNA-Asp-GTC	2	237.3	278.3	0.23	1423.6	2226.19	41	0.6644	1
fig|393133.27.peg.1343	-	Glycine dehydrogenase [decarboxylating] (glycine cleavage system P2 protein) (EC 1.4.4.2)	96	179.9	171.5	-0.07	51809.2	65856.8	-8.4	0.6647	1
fig|393133.27.peg.421	-	Transcriptional regulator, Xre family	15	54.5	60.9	0.16	2454.6	3652.63	6.3	0.6648	1
fig|393133.27.peg.1301	-	SAM-dependent methyltransferase	45	25.6	23.7	-0.11	3460.8	4261.84	-2	0.6653	1
fig|393133.27.peg.361	-	PTS system, IIA component	35	12.8	15.4	0.25	1343.4	2157.6	2.6	0.6655	1
fig|393133.27.peg.1765	-	Phosphoribosylformylglycinamidine synthase, synthetase subunit (EC 6.3.5.3)	125	137.6	143.7	0.06	51606.2	71870.5	6.1	0.6658	1
fig|393133.27.peg.2337	-	Putative glutaredoxin YtnI	12	38.9	45.6	0.22	1400.5	2190.02	6.7	0.6661	1
fig|393133.27.peg.2482	-	Protein CsbA	17	255.1	279.1	0.13	13009.2	18977.8	24	0.6666	1
fig|393133.27.peg.1862	-	DegV family protein	66	218.3	203.7	-0.1	43233.2	53767	-14.7	0.6685	1
fig|393133.27.peg.593	-	O-acetylhomoserine sulfhydrylase (EC 2.5.1.49) @ O-succinylhomoserine sulfhydrylase (EC 2.5.1.48)	89	104.7	111.8	0.09	27952	39810.6	7.1	0.6686	1
fig|393133.27.peg.1391	-	CDP-diacylglycerol--glycerol-3-phosphate 3-phosphatidyltransferase (EC 2.7.8.5)	56	13.5	9.3	-0.5	2274.8	2079.99	-4.3	0.6691	1
fig|393133.27.peg.1696	-	Ribosomal-protein-S5p-alanine acetyltransferase (EC 2.3.1.128)	45	110.5	102.4	-0.11	14917.3	18439	-8.1	0.6693	1
fig|393133.27.peg.714	-	Flagellar basal-body rod protein FlgC	22	235.8	260.3	0.14	15563.8	22904.7	24.5	0.6693	1
fig|393133.27.peg.872	-	hypothetical protein	22	81.4	90.3	0.15	5371.7	7947.23	8.9	0.6693	1
fig|393133.27.peg.2341	-	L-cystine ABC transporter, permease protein TcyL	57	12	13.7	0.18	2051.6	3118.15	1.7	0.6695	1
fig|393133.27.peg.2810	-	putative secreted protein	42	31.7	34.6	0.12	3992.9	5806.54	2.9	0.6696	1
fig|393133.27.peg.815	-	GTP pyrophosphokinase (EC 2.7.6.5)	33	14.9	12.7	-0.22	1479.9	1669.94	-2.3	0.6699	1
fig|393133.27.peg.1833	-	Dihydroorotate dehydrogenase (NAD(+)), electron transfer subunit (EC 1.3.1.14)	42	15.7	14.3	-0.12	1974.2	2405.41	-1.4	0.6701	1
fig|393133.27.peg.2352	-	Glucosamine-6-phosphate deaminase (EC 3.5.99.6)	53	83.3	90	0.11	13237	19088.6	6.8	0.6705	1
fig|393133.27.peg.2483	-	Nucleotidase YfbR, HD superfamily	44	135.4	146.6	0.11	17871.2	25803.6	11.2	0.6711	1
fig|393133.27.peg.1053	-	Cyclic pyranopterin monophosphate synthase (EC 4.6.1.17)	28	91.9	104.2	0.18	7717.4	11671.1	12.3	0.6713	1
fig|393133.27.peg.2454	-	Microsomal dipeptidase precursor (EC 3.4.13.19)	49	251.3	266.4	0.08	36948	52204.8	15	0.6713	1
fig|393133.27.peg.143	-	hypothetical protein	37	254.1	275.7	0.12	28199.7	40807.5	21.7	0.6715	1
fig|393133.27.peg.1278	-	DNA topoisomerase IV subunit B (EC 5.99.1.3)	110	0.1	0	-0.04	22	15	0	0.6716	1
fig|393133.27.peg.227	-	Transcriptional regulator CtsR	38	5.7	4.6	-0.26	652.3	702.98	-1.1	0.6718	1
fig|393133.27.peg.1280	-	S-ribosylhomocysteine lyase (EC 4.4.1.21) @ Autoinducer-2 production protein LuxS	32	148.8	136.4	-0.12	14280.7	17464.8	-12.3	0.6729	1
fig|393133.27.peg.798	-	Uncharacterized inner membrane protein RarD	69	87.9	93.9	0.09	18193.2	25925.4	6	0.6736	1
fig|393133.27.peg.1153	-	ATP:Cob(I)alamin adenosyltransferase (EC 2.5.1.17) @ ATP:Cob(I)alamin adenosyltransferase (EC 2.5.1.17), propanediol utilization / Uncharacterized conserved protein GlcG	59	18	16.7	-0.1	3192.7	3951.45	-1.3	0.6737	1
fig|393133.27.peg.2434	-	hypothetical protein	37	16.1	13.7	-0.22	1785.6	2028.01	-2.4	0.6739	1
fig|393133.27.peg.1588	-	Glutamate N-acetyltransferase (EC 2.3.1.35) @ N-acetylglutamate synthase (EC 2.3.1.1)	71	39.3	43.8	0.15	8374.1	12432.6	4.5	0.674	1
fig|393133.27.peg.885	-	transmembrane protein, distant homology with ydbT	107	194	209.6	0.11	62277.8	89715.1	15.6	0.6744	1
fig|393133.27.peg.318	-	RloF	169	46.1	43.5	-0.08	23353.4	29388.4	-2.6	0.6745	1
fig|393133.27.peg.1317	-	Ribosomal protein L7Ae family protein YlxQ	23	0.5	0.3	-0.17	35.4	31.85	-0.2	0.6753	1
fig|393133.27.peg.1509	-	tRNA-specific 2-thiouridylase MnmA (EC 2.8.1.13)	71	17.1	13.6	-0.31	3647.1	3861.03	-3.5	0.6753	1
fig|393133.27.peg.1082	-	Teichoic acid export ATP-binding protein TagH (EC 3.6.3.40)	84	9.4	7.7	-0.26	2372	2586.69	-1.7	0.6754	1
fig|393133.27.peg.2494	-	Cell division topological determinant MinJ	86	122.9	134.8	0.13	31697.2	46385.1	12	0.6755	1
fig|393133.27.peg.48	-	putative lipoprotein	50	375.7	397.9	0.08	56356.2	79586.2	22.2	0.6758	1
fig|393133.27.peg.1414	-	Alkaline phosphodiesterase I (EC 3.1.4.1) / Nucleotide pyrophosphatase (EC 3.6.1.9)	94	3.4	3	-0.14	965.3	1137.38	-0.4	0.6759	1
fig|393133.27.peg.1803	-	FIG00775304: hypothetical protein	9	154.7	138.2	-0.16	4176.9	4976.08	-16.5	0.6764	1
fig|393133.27.peg.601	-	Acetyltransferase, GNAT family	27	102.3	112.5	0.14	8284.5	12153.3	10.3	0.6765	1
fig|393133.27.peg.771	-	ABC transporter, substrate-binding protein (cluster 1, maltose/g3p/polyamine/iron)	101	41.2	43.5	0.08	12477.8	17559.5	2.3	0.6768	1
fig|393133.27.peg.1632	-	Anthranilate synthase, aminase component (EC 4.1.3.27)	99	25.3	23.9	-0.08	7503.2	9454.08	-1.4	0.6772	1
fig|393133.27.peg.1122	-	hypothetical protein	18	194.3	231.2	0.25	10491.7	16646.6	36.9	0.6783	1
fig|393133.27.peg.869	-	Substrate-specific component QueT (COG4708) of predicted queuosine-regulated ECF transporter	42	231	199.8	-0.21	29109.7	33563.1	-31.2	0.6785	1
fig|393133.27.peg.2378	-	1,4-dihydroxy-2-naphthoyl-CoA hydrolase (EC 3.1.2.28) in menaquinone biosynthesis	21	54.8	59.8	0.12	3452.3	5021.18	5	0.6789	1
fig|393133.27.peg.663	-	carboxymuconolactone decarboxylase family protein	18	152.1	167.6	0.14	8212.6	12068.7	15.5	0.679	1
fig|393133.27.peg.2120	-	Acetyltransferase, GNAT family	35	53.6	58.1	0.11	5629.3	8133.67	4.5	0.6797	1
fig|393133.27.peg.2331	-	Aminopeptidase C (EC 3.4.22.40)	92	17.5	16.2	-0.1	4818.6	5952.52	-1.3	0.6806	1
fig|393133.27.peg.903	-	hypothetical protein	32	68	61.9	-0.13	6528.2	7925.49	-6.1	0.6817	1
fig|393133.27.peg.994	-	Peptide chain release factor 3	88	70.8	65.9	-0.1	18681.5	23194.9	-4.9	0.6817	1
fig|393133.27.peg.169	-	Mobile element protein	55	103.9	109.7	0.08	17147.8	24128.7	5.7	0.6822	1
fig|393133.27.peg.1912	-	hypothetical protein	77	104.1	98.9	-0.07	24043.7	30464	-5.2	0.6822	1
fig|393133.27.peg.545	-	Sorbitol operon transcription regulator	69	159.2	171.6	0.11	32957.5	47372.8	12.4	0.6835	1
fig|393133.27.peg.2470	-	Thioredoxin reductase (EC 1.8.1.9)	65	0.9	0.7	-0.18	183.9	187.26	-0.2	0.6836	1
fig|393133.27.peg.1637	-	Microcin C7 self-immunity protein mccF	61	129.9	138.9	0.1	23776.4	33890	9	0.6837	1
fig|393133.27.peg.1432	-	Aspartokinase (EC 2.7.2.4)	94	2	1.5	-0.31	575.8	545.76	-0.6	0.6844	1
fig|393133.27.peg.1760	-	Phosphoribosylamine--glycine ligase (EC 6.3.4.13)	76	102.8	109.9	0.1	23431.3	33410	7.1	0.6844	1
fig|393133.27.peg.1073	-	Inositol-1-monophosphatase (EC 3.1.3.25)	54	44.8	47	0.07	7261.7	10151.9	2.2	0.6848	1
fig|393133.27.peg.1617	-	Transcriptional regulator, MarR family	30	82.1	75.1	-0.13	7389.6	9017.25	-7	0.686	1
fig|393133.27.peg.1040	-	Transketolase, C-terminal section (EC 2.2.1.1)	62	15.4	16.8	0.11	2873.6	4164.54	1.3	0.6863	1
fig|393133.27.peg.1975	-	DNA polymerase IV (EC 2.7.7.7)	83	150.1	158	0.07	37381.4	52462.3	7.9	0.6866	1
fig|393133.27.peg.193	-	DNA-binding protein SpoVG	19	202.5	180.4	-0.17	11540.2	13708.6	-22.1	0.6874	1
fig|393133.27.peg.1384	-	Purine nucleoside ABC transporter, ATP-binding protein	99	164	155	-0.08	48709.4	61394.3	-9	0.6882	1
fig|393133.27.peg.1818	-	Serine/threonine protein kinase PrkC, regulator of stationary phase	138	2.2	1.7	-0.24	921.8	951.78	-0.5	0.6884	1
fig|393133.27.peg.141	-	hypothetical protein	100	45.7	49.2	0.1	13711.6	19689.7	3.5	0.6886	1
fig|393133.27.peg.447	-	hypothetical protein	20	227.5	243.9	0.1	13649.2	19511.5	16.4	0.6886	1
fig|393133.27.peg.249	-	putative lipoprotein	15	471.1	520.6	0.14	21201.4	31239	49.5	0.6892	1
fig|393133.27.peg.2811	-	putative secreted protein	37	16.8	14.7	-0.18	1862.7	2173.18	-2.1	0.6896	1
fig|393133.27.peg.1712	-	SAM-dependent methyltransferase	65	71.9	68.5	-0.07	14029.9	17801.8	-3.5	0.6899	1
fig|393133.27.peg.1111	-	hypothetical protein	40	48.8	58.9	0.27	5855.2	9424.47	10.1	0.6904	1
fig|393133.27.peg.159	-	DNA polymerase III delta prime subunit (EC 2.7.7.7)	50	31.3	43.3	0.45	4698.7	8661.46	12	0.6904	1
fig|393133.27.peg.927	-	Efflux ABC transporter, ATP-binding protein	47	68	63	-0.11	9590.6	11838.8	-5	0.6908	1
fig|393133.27.peg.50	-	Accessory gene regulator protein D	10	32.6	37.1	0.18	977.6	1484.96	4.5	0.6912	1
fig|393133.27.peg.2017	-	putative membrane-associated phospholipid phosphatase, PAP2 superfamily	48	5.6	4.1	-0.37	803.3	785.29	-1.5	0.6914	1
fig|393133.27.peg.2294	-	Phage major tail shaft protein	25	120.8	132.5	0.13	9063.4	13246.2	11.6	0.6926	1
fig|393133.27.peg.879	-	Glucosamine-6-phosphate deaminase (EC 3.5.99.6)	43	92.7	100.9	0.12	11953.4	17355.3	8.2	0.6927	1
fig|393133.27.peg.721	-	hypothetical protein	26	62.2	66.6	0.1	4847.8	6930.38	4.5	0.693	1
fig|393133.27.peg.2268	-	UPF0750 membrane protein YitT	86	258.7	271.3	0.07	66749.7	93321.8	12.6	0.6932	1
fig|393133.27.peg.858	-	Hydrolase, alpha/beta fold family	46	220.1	207.2	-0.09	30377.9	38118	-13	0.6943	1
fig|393133.27.peg.1885	-	23S rRNA (guanine(2445)-N(2))-methyltransferase (EC 2.1.1.173)	75	92	87.7	-0.07	20696.7	26301.9	-4.3	0.6947	1
fig|393133.27.peg.816	-	Fructokinase (EC 2.7.1.4)	54	310.5	329.3	0.08	50305.8	71123.3	18.7	0.6953	1
fig|393133.27.peg.1232	-	DUF1801 domain-containing protein	37	138.9	129.3	-0.1	15416.7	19130.5	-9.6	0.6954	1
fig|393133.27.peg.2060	-	Conserved membrane protein in copper uptake, YcnI	36	102.2	94.3	-0.11	11032.5	13584.9	-7.8	0.6954	1
fig|393133.27.rna.18	-	tRNA-Asn-GTT	3	100.4	81.8	-0.29	903.3	981.08	-18.6	0.6955	1
fig|393133.27.peg.1070	-	ABC-type antimicrobial peptide transport system, ATPase component	59	33.2	35.2	0.08	5876.1	8318.88	2.1	0.6969	1
fig|393133.27.peg.1497	-	DedA family protein	58	202.6	191.3	-0.08	35246.3	44387.2	-11.2	0.6971	1
fig|393133.27.peg.1013	-	hypothetical protein	16	125.9	115.7	-0.12	6043.8	7404.79	-10.2	0.6978	1
[truncated: 945 more rows]

## Sheet: PATRIC LMRG to Lmo converter
PATRIC ID	LMRG	lmo#
fig|393133.27.peg.1	LMRG_RS00005	lmo0001
fig|393133.27.peg.2	LMRG_RS00010	lmo0002
fig|393133.27.peg.3	LMRG_RS00015	lmo0003
fig|393133.27.peg.4	#N/A	#N/A
fig|393133.27.peg.5	LMRG_RS00025	lmo0005
fig|393133.27.peg.6	LMRG_RS00030	lmo0006
fig|393133.27.peg.7	LMRG_RS00035	lmo0007
fig|393133.27.peg.8	LMRG_RS00040	lmo0008
fig|393133.27.peg.9	LMRG_RS00045	lmo0009
fig|393133.27.peg.10	#N/A	#N/A
fig|393133.27.peg.11	LMRG_RS00050	lmo0010
fig|393133.27.peg.12	LMRG_RS00055	lmo0011
fig|393133.27.peg.13	#N/A	#N/A
fig|393133.27.peg.14	LMRG_RS00065	lmo0013
fig|393133.27.peg.15	LMRG_RS00070	lmo0014
fig|393133.27.peg.16	LMRG_RS00075	lmo0015
fig|393133.27.peg.17	LMRG_RS00080	lmo0016
fig|393133.27.peg.18	LMRG_RS00085	lmo0017
fig|393133.27.peg.19	LMRG_RS00090	lmo0018
fig|393133.27.peg.20	LMRG_RS00095	lmo0019
fig|393133.27.peg.21	LMRG_RS00100	lmo0020
fig|393133.27.peg.22	LMRG_RS00105	lmo0021
fig|393133.27.peg.23	LMRG_RS00110	lmo0022
fig|393133.27.peg.24	LMRG_RS00115	lmo0023
fig|393133.27.peg.25	#N/A	#N/A
fig|393133.27.peg.26	LMRG_RS00125	lmo0025
fig|393133.27.peg.27	LMRG_RS00130	lmo0026
fig|393133.27.peg.28	LMRG_RS00135	lmo0027
fig|393133.27.peg.29	LMRG_RS00140	lmo0028
fig|393133.27.peg.30	LMRG_RS00145	lmo0029
fig|393133.27.peg.31	LMRG_RS00150	lmo0030
fig|393133.27.peg.32	LMRG_RS00155	lmo0031
fig|393133.27.peg.33	LMRG_RS00160	lmo0032
fig|393133.27.peg.34	LMRG_RS00165	lmo0033
fig|393133.27.peg.35	LMRG_RS00170	lmo0034
fig|393133.27.peg.36	LMRG_RS00175	lmo0035
fig|393133.27.peg.37	LMRG_RS00180	lmo0036
fig|393133.27.peg.38	LMRG_RS00185	lmo0037
fig|393133.27.peg.39	LMRG_RS00190	lmo0038
fig|393133.27.peg.40	LMRG_RS00195	lmo0039
fig|393133.27.peg.41	LMRG_RS00200	lmo0040
fig|393133.27.peg.42	LMRG_RS00205	lmo0041
fig|393133.27.peg.43	LMRG_RS00210	lmo0042
fig|393133.27.peg.44	#N/A	#N/A
fig|393133.27.peg.45	LMRG_RS00220	lmo0044
fig|393133.27.peg.46	LMRG_RS00225	lmo0045
fig|393133.27.peg.47	LMRG_RS00230	lmo0046
fig|393133.27.peg.48	LMRG_RS00235	lmo0047
fig|393133.27.peg.49	LMRG_RS00240	lmo0048
fig|393133.27.peg.50	LMRG_RS00245	lmo0049
fig|393133.27.peg.51	LMRG_RS00250	lmo0050
fig|393133.27.peg.52	#N/A	#N/A
fig|393133.27.peg.53	LMRG_RS00260	lmo0052
fig|393133.27.peg.54	LMRG_RS00265	lmo0053
fig|393133.27.peg.55	LMRG_RS00270	lmo0054
fig|393133.27.peg.56	#N/A	#N/A
fig|393133.27.peg.57	LMRG_RS00275	lmo0055
fig|393133.27.peg.58	#N/A	#N/A
fig|393133.27.peg.59	LMRG_RS00285	lmo0056
fig|393133.27.peg.60	LMRG_RS00290	lmo0057
fig|393133.27.peg.61	LMRG_RS00295	lmo0058
fig|393133.27.peg.62	LMRG_RS00300	lmo0059
fig|393133.27.peg.63	#N/A	#N/A
fig|393133.27.peg.64	LMRG_RS00310	lmo0061
fig|393133.27.peg.65	LMRG_RS00315	#N/A
fig|393133.27.peg.66	LMRG_RS00320	#N/A
fig|393133.27.peg.67	LMRG_RS00325	#N/A
fig|393133.27.peg.68	LMRG_RS00330	#N/A
fig|393133.27.peg.69	LMRG_RS00335	#N/A
fig|393133.27.peg.70	#N/A	#N/A
fig|393133.27.peg.71	LMRG_RS00345	#N/A
fig|393133.27.peg.72	LMRG_RS00350	#N/A
fig|393133.27.peg.73	LMRG_RS00355	lmo0072
fig|393133.27.peg.74	LMRG_RS14935	#N/A
fig|393133.27.peg.75	LMRG_RS00365	lmo0075
fig|393133.27.peg.76	LMRG_RS00370	lmo0076
fig|393133.27.peg.77	LMRG_RS00375	lmo0077
fig|393133.27.peg.78	LMRG_RS00380	lmo0078
fig|393133.27.peg.79	#N/A	#N/A
fig|393133.27.peg.80	LMRG_RS00390	#N/A
fig|393133.27.peg.81	LMRG_RS00395	#N/A
fig|393133.27.peg.82	LMRG_RS00400	lmo0082
fig|393133.27.peg.83	LMRG_RS00405	lmo0083
fig|393133.27.peg.84	LMRG_RS00410	lmo0084
fig|393133.27.peg.85	LMRG_RS00415	lmo0085
fig|393133.27.peg.86	LMRG_RS00420	lmo0086
fig|393133.27.peg.87	LMRG_RS00425	lmo0087
fig|393133.27.peg.88	LMRG_RS00430	lmo0088
fig|393133.27.peg.89	#N/A	#N/A
fig|393133.27.peg.90	LMRG_RS00440	lmo0090
fig|393133.27.peg.91	LMRG_RS00445	lmo0091
fig|393133.27.peg.92	LMRG_RS00450	lmo0092
fig|393133.27.peg.93	LMRG_RS00455	lmo0093
fig|393133.27.peg.94	LMRG_RS00460	lmo0094
fig|393133.27.peg.95	LMRG_RS00465	lmo0095
fig|393133.27.peg.96	LMRG_RS00470	lmo0096
fig|393133.27.peg.97	LMRG_RS00475	lmo0097
fig|393133.27.peg.98	LMRG_RS00480	lmo0098
fig|393133.27.peg.99	LMRG_RS00485	lmo0099
fig|393133.27.peg.100	LMRG_RS00490	lmo0100
fig|393133.27.peg.101	LMRG_RS00495	lmo0101
fig|393133.27.peg.102	LMRG_RS00500	lmo0102
fig|393133.27.peg.103	LMRG_RS00505	lmo0103
fig|393133.27.peg.104	LMRG_RS00510	lmo0104
fig|393133.27.peg.105	LMRG_RS00515	lmo0105
fig|393133.27.peg.106	LMRG_RS00520	lmo0106
fig|393133.27.peg.107	LMRG_RS00525	lmo0107
fig|393133.27.peg.108	LMRG_RS00530	lmo0108
fig|393133.27.peg.109	LMRG_RS00535	lmo0109
fig|393133.27.peg.110	LMRG_RS00540	lmo0110
fig|393133.27.peg.111	#N/A	#N/A
fig|393133.27.peg.112	LMRG_RS00550	lmo0112
fig|393133.27.peg.113	LMRG_RS00555	lmo0113
fig|393133.27.peg.114	LMRG_RS00560	lmo0114
fig|393133.27.peg.115	LMRG_RS00565	lmo0115
fig|393133.27.peg.116	LMRG_RS00570	lmo0116
fig|393133.27.peg.117	LMRG_RS00575	lmo0117
fig|393133.27.peg.118	LMRG_RS00580	lmo0118
fig|393133.27.peg.119	LMRG_RS00585	lmo0119
fig|393133.27.peg.120	LMRG_RS00590	lmo0120
fig|393133.27.peg.121	LMRG_RS00595	lmo0121
fig|393133.27.peg.122	LMRG_RS00600	lmo0122
fig|393133.27.peg.123	LMRG_RS00605	lmo0123
fig|393133.27.peg.124	LMRG_RS00610	lmo0124
fig|393133.27.peg.125	LMRG_RS00615	lmo0125
fig|393133.27.peg.126	LMRG_RS00620	lmo0126
fig|393133.27.peg.127	LMRG_RS00625	lmo0127
fig|393133.27.peg.128	LMRG_RS00630	lmo0128
fig|393133.27.peg.129	LMRG_RS00635	lmo0129
fig|393133.27.peg.130	LMRG_RS00640	lmo0130
fig|393133.27.peg.131	LMRG_RS00645	lmo0131
fig|393133.27.peg.132	LMRG_RS00650	lmo0132
fig|393133.27.peg.133	LMRG_RS00655	lmo0133
fig|393133.27.peg.134	LMRG_RS00660	lmo0134
fig|393133.27.peg.135	LMRG_RS00665	lmo0135
fig|393133.27.peg.136	LMRG_RS00670	lmo0136
fig|393133.27.peg.137	LMRG_RS00675	lmo0137
fig|393133.27.peg.138	#N/A	#N/A
fig|393133.27.peg.139	LMRG_RS00680	lmo0138
fig|393133.27.peg.140	LMRG_RS00685	lmo0139
fig|393133.27.peg.141	LMRG_RS00690	lmo0079
fig|393133.27.peg.142	LMRG_RS00695	lmo0147
fig|393133.27.peg.143	LMRG_RS00700	lmo0148
fig|393133.27.peg.144	LMRG_RS00705	lmo0149
fig|393133.27.peg.145	LMRG_RS00710	#N/A
fig|393133.27.peg.146	#N/A	#N/A
fig|393133.27.peg.147	LMRG_RS00720	#N/A
fig|393133.27.peg.148	LMRG_RS00725	#N/A
fig|393133.27.peg.149	LMRG_RS00730	lmo0152
fig|393133.27.peg.150	LMRG_RS00735	lmo0153
fig|393133.27.peg.151	LMRG_RS00740	lmo0154
fig|393133.27.peg.152	#N/A	#N/A
fig|393133.27.peg.153	LMRG_RS00750	lmo0156
fig|393133.27.peg.154	LMRG_RS00755	lmo0157
fig|393133.27.peg.155	LMRG_RS00760	lmo0158
fig|393133.27.peg.156	LMRG_RS00765	lmo0159
fig|393133.27.peg.157	LMRG_RS00770	lmo0160
fig|393133.27.peg.158	LMRG_RS00775	lmo0161
fig|393133.27.peg.159	LMRG_RS00780	lmo0162
fig|393133.27.peg.160	LMRG_RS00785	lmo0163
fig|393133.27.peg.161	LMRG_RS00790	lmo0164
fig|393133.27.peg.162	#N/A	#N/A
fig|393133.27.peg.163	LMRG_RS00800	lmo0166
fig|393133.27.peg.164	LMRG_RS00805	lmo0167
fig|393133.27.peg.165	LMRG_RS00810	lmo0168
fig|393133.27.peg.166	LMRG_RS00815	lmo0169
fig|393133.27.peg.167	#N/A	#N/A
fig|393133.27.peg.168	LMRG_RS00825	lmo0171
fig|393133.27.peg.169	#N/A	#N/A
fig|393133.27.peg.170	#N/A	#N/A
fig|393133.27.peg.171	#N/A	#N/A
fig|393133.27.peg.172	LMRG_RS00840	lmo0175
fig|393133.27.peg.173	LMRG_RS00845	lmo0176
fig|393133.27.peg.174	LMRG_RS00850	lmo0177
fig|393133.27.peg.175	LMRG_RS00855	lmo0178
fig|393133.27.peg.176	LMRG_RS00860	lmo0179
fig|393133.27.peg.177	LMRG_RS00865	lmo0180
fig|393133.27.peg.178	LMRG_RS00870	lmo0181
fig|393133.27.peg.179	LMRG_RS00875	lmo0182
fig|393133.27.peg.180	LMRG_RS00880	lmo0183
fig|393133.27.peg.181	LMRG_RS00885	lmo0184
fig|393133.27.peg.182	#N/A	#N/A
fig|393133.27.peg.183	LMRG_RS00895	lmo0186
fig|393133.27.peg.184	LMRG_RS00900	lmo0187
fig|393133.27.peg.185	LMRG_RS00905	lmo0188
fig|393133.27.peg.186	LMRG_RS00910	lmo0189
fig|393133.27.peg.187	LMRG_RS00915	lmo0190
fig|393133.27.peg.188	LMRG_RS00920	lmo0191
fig|393133.27.peg.189	LMRG_RS00925	lmo0192
fig|393133.27.peg.190	LMRG_RS00930	lmo0193
fig|393133.27.peg.191	LMRG_RS00935	lmo0194
fig|393133.27.peg.192	LMRG_RS00940	lmo0195
fig|393133.27.peg.193	LMRG_RS00945	lmo0196
fig|393133.27.peg.194	LMRG_RS00950	lmo0197
fig|393133.27.peg.195	LMRG_RS00955	lmo0198
fig|393133.27.peg.196	LMRG_RS00960	lmo0199
fig|393133.27.peg.197	LMRG_RS00965	lmo0200
fig|393133.27.peg.198	LMRG_RS00970	lmo0201
fig|393133.27.peg.199	LMRG_RS00975	lmo0202
fig|393133.27.peg.200	LMRG_RS00980	lmo0203
fig|393133.27.peg.201	LMRG_RS00985	lmo0204
fig|393133.27.peg.202	LMRG_RS00990	lmo0205
fig|393133.27.peg.203	LMRG_RS00995	lmo0206
fig|393133.27.peg.204	LMRG_RS01000	lmo0207
fig|393133.27.peg.205	LMRG_RS01005	lmo0208
fig|393133.27.peg.206	LMRG_RS01010	lmo0209
fig|393133.27.peg.207	LMRG_RS01015	lmo0210
fig|393133.27.peg.208	LMRG_RS01020	lmo0211
fig|393133.27.peg.209	LMRG_RS01025	lmo0212
fig|393133.27.peg.210	LMRG_RS01030	lmo0213
fig|393133.27.peg.211	LMRG_RS01035	lmo0214
fig|393133.27.peg.212	LMRG_RS01040	lmo0215
fig|393133.27.peg.213	LMRG_RS01045	lmo0216
fig|393133.27.peg.214	LMRG_RS01050	lmo0217
fig|393133.27.peg.215	LMRG_RS01055	lmo0218
fig|393133.27.peg.216	LMRG_RS14575	lmo0219
fig|393133.27.peg.217	LMRG_RS01070	lmo0220
fig|393133.27.peg.218	LMRG_RS01075	lmo0221
fig|393133.27.peg.219	LMRG_RS01080	lmo0222
fig|393133.27.peg.220	LMRG_RS01085	lmo0223
fig|393133.27.peg.221	#N/A	#N/A
fig|393133.27.peg.222	#N/A	#N/A
fig|393133.27.peg.223	LMRG_RS01095	lmo0225
fig|393133.27.peg.224	LMRG_RS01100	lmo0226
fig|393133.27.peg.225	LMRG_RS01105	lmo0227
fig|393133.27.peg.226	LMRG_RS01110	lmo0228
fig|393133.27.peg.227	LMRG_RS01190	lmo0229
fig|393133.27.peg.228	LMRG_RS01195	lmo0230
fig|393133.27.peg.229	LMRG_RS01200	lmo0231
fig|393133.27.peg.230	LMRG_RS01205	lmo0232
fig|393133.27.peg.231	LMRG_RS01210	lmo0233
fig|393133.27.peg.232	LMRG_RS01215	lmo0234
fig|393133.27.peg.233	#N/A	#N/A
fig|393133.27.peg.234	LMRG_RS01225	lmo0236
fig|393133.27.peg.235	LMRG_RS01230	lmo0237
fig|393133.27.peg.236	LMRG_RS01235	lmo0238
fig|393133.27.peg.237	LMRG_RS01240	lmo0239
fig|393133.27.peg.238	LMRG_RS01245	lmo0240
fig|393133.27.peg.239	LMRG_RS01250	lmo0241
fig|393133.27.peg.240	LMRG_RS01255	lmo0242
fig|393133.27.peg.241	LMRG_RS01260	lmo0243
fig|393133.27.peg.242	LMRG_RS01270	lmo0245
fig|393133.27.peg.243	LMRG_RS01275	lmo0246
fig|393133.27.peg.244	LMRG_RS01280	lmo0247
fig|393133.27.peg.245	LMRG_RS01285	lmo0248
fig|393133.27.peg.246	LMRG_RS01290	lmo0249
fig|393133.27.peg.247	LMRG_RS01295	lmo0250
fig|393133.27.peg.248	LMRG_RS01300	lmo0251
fig|393133.27.peg.249	LMRG_RS14590	lmo0255
fig|393133.27.peg.250	LMRG_RS01305	lmo0256
fig|393133.27.peg.251	LMRG_RS01310	lmo0257
fig|393133.27.peg.252	LMRG_RS01315	lmo0258
fig|393133.27.peg.253	LMRG_RS01320	lmo0259
fig|393133.27.peg.254	LMRG_RS01325	lmo0260
fig|393133.27.peg.255	LMRG_RS01330	lmo0261
fig|393133.27.peg.256	LMRG_RS01335	lmo0262
fig|393133.27.peg.257	LMRG_RS01340	lmo0263
fig|393133.27.peg.258	LMRG_RS01345	#N/A
fig|393133.27.peg.259	LMRG_RS01350	lmo0264
fig|393133.27.peg.260	LMRG_RS01355	lmo0265
fig|393133.27.peg.261	LMRG_RS01360	lmo0266
fig|393133.27.peg.262	LMRG_RS01365	lmo0267
fig|393133.27.peg.263	LMRG_RS01370	lmo0268
fig|393133.27.peg.264	LMRG_RS01375	lmo0269
fig|393133.27.peg.265	LMRG_RS01380	lmo0270
fig|393133.27.peg.266	LMRG_RS01385	lmo0271
fig|393133.27.peg.267	LMRG_RS01390	lmo0272
fig|393133.27.peg.268	LMRG_RS01395	lmo0273
fig|393133.27.peg.269	LMRG_RS01400	lmo0274
fig|393133.27.peg.270	LMRG_RS01405	lmo0275
fig|393133.27.peg.271	LMRG_RS01410	lmo0276
fig|393133.27.peg.272	#N/A	#N/A
fig|393133.27.peg.273	LMRG_RS01420	lmo0278
fig|393133.27.peg.274	LMRG_RS01425	lmo0279
fig|393133.27.peg.275	LMRG_RS01430	lmo0280
fig|393133.27.peg.276	LMRG_RS01435	#N/A
fig|393133.27.peg.277	LMRG_RS01440	#N/A
fig|393133.27.peg.278	LMRG_RS01445	#N/A
fig|393133.27.peg.279	LMRG_RS01450	#N/A
fig|393133.27.peg.280	LMRG_RS01455	#N/A
fig|393133.27.peg.281	LMRG_RS01460	lmo0281
fig|393133.27.peg.282	LMRG_RS01465	lmo0282
fig|393133.27.peg.283	LMRG_RS01470	lmo0283
fig|393133.27.peg.284	LMRG_RS01475	lmo0284
fig|393133.27.peg.285	LMRG_RS01480	lmo0285
fig|393133.27.peg.286	LMRG_RS01485	lmo0286
fig|393133.27.peg.287	LMRG_RS01490	lmo0287
fig|393133.27.peg.288	LMRG_RS01495	lmo0288
fig|393133.27.peg.289	LMRG_RS01500	lmo0289
fig|393133.27.peg.290	LMRG_RS01505	lmo0290
fig|393133.27.peg.291	LMRG_RS01510	lmo0291
fig|393133.27.peg.292	LMRG_RS01515	lmo0292
fig|393133.27.peg.293	#N/A	#N/A
fig|393133.27.peg.294	LMRG_RS01520	lmo0293
fig|393133.27.peg.295	#N/A	#N/A
fig|393133.27.peg.296	#N/A	#N/A
fig|393133.27.peg.297	#N/A	#N/A
fig|393133.27.peg.298	LMRG_RS14960	#N/A
fig|393133.27.peg.299	LMRG_RS01540	#N/A
fig|393133.27.peg.300	LMRG_RS01545	#N/A
fig|393133.27.peg.301	LMRG_RS01550	#N/A
fig|393133.27.peg.302	#N/A	#N/A
fig|393133.27.peg.303	LMRG_RS01555	#N/A
fig|393133.27.peg.304	LMRG_RS01560	#N/A
fig|393133.27.peg.305	LMRG_RS01565	lmo0296
fig|393133.27.peg.306	LMRG_RS01570	lmo0297
fig|393133.27.peg.307	LMRG_RS01575	lmo0298
fig|393133.27.peg.308	LMRG_RS01580	lmo0299
fig|393133.27.peg.309	LMRG_RS01585	lmo0300
fig|393133.27.peg.310	LMRG_RS01590	lmo0301
fig|393133.27.peg.311	#N/A	#N/A
fig|393133.27.peg.312	LMRG_RS01600	lmo0303
fig|393133.27.peg.313	LMRG_RS01605	lmo0304
fig|393133.27.peg.314	LMRG_RS01610	lmo0305
fig|393133.27.peg.315	LMRG_RS01615	lmo0306
fig|393133.27.peg.316	#N/A	#N/A
fig|393133.27.peg.317	LMRG_RS01625	lmo0308
fig|393133.27.peg.318	LMRG_RS01630	lmo0309
fig|393133.27.peg.319	LMRG_RS01635	#N/A
fig|393133.27.peg.320	LMRG_RS01640	lmo0314
fig|393133.27.peg.321	LMRG_RS01645	lmo0315
fig|393133.27.peg.322	LMRG_RS01650	lmo0316
fig|393133.27.peg.323	LMRG_RS01655	lmo0317
fig|393133.27.peg.324	LMRG_RS01660	lmo0318
fig|393133.27.peg.325	LMRG_RS01665	lmo0319
fig|393133.27.peg.326	LMRG_RS01670	lmo0321
fig|393133.27.peg.327	LMRG_RS01675	lmo0322
fig|393133.27.peg.328	LMRG_RS01680	lmo0323
fig|393133.27.peg.329	#N/A	#N/A
fig|393133.27.peg.330	LMRG_RS01690	lmo0325
fig|393133.27.peg.331	LMRG_RS01695	lmo0326
fig|393133.27.peg.332	#N/A	#N/A
fig|393133.27.peg.333	LMRG_RS01705	lmo0328
fig|393133.27.peg.334	LMRG_RS01710	lmo0331
fig|393133.27.peg.335	LMRG_RS01715	lmo0332
fig|393133.27.peg.336	LMRG_RS01720	lmo0333
fig|393133.27.peg.337	#N/A	#N/A
fig|393133.27.peg.338	LMRG_RS01730	lmo0335
fig|393133.27.peg.339	LMRG_RS01735	lmo0336
fig|393133.27.peg.340	LMRG_RS01740	lmo0337
fig|393133.27.peg.341	LMRG_RS01745	#N/A
fig|393133.27.peg.342	LMRG_RS01750	#N/A
fig|393133.27.peg.343	LMRG_RS01755	lmo0339
fig|393133.27.peg.344	#N/A	#N/A
fig|393133.27.peg.345	LMRG_RS01765	lmo0341
fig|393133.27.peg.346	LMRG_RS01770	lmo0342
fig|393133.27.peg.347	LMRG_RS01775	lmo0343
fig|393133.27.peg.348	LMRG_RS01780	lmo0344
fig|393133.27.peg.349	LMRG_RS01785	lmo0345
fig|393133.27.peg.350	LMRG_RS01790	lmo0346
fig|393133.27.peg.351	LMRG_RS01795	lmo0347
fig|393133.27.peg.352	LMRG_RS01800	lmo0348
fig|393133.27.peg.353	LMRG_RS01805	lmo0349
fig|393133.27.peg.354	LMRG_RS01810	lmo0350
fig|393133.27.peg.355	LMRG_RS01815	lmo0351
fig|393133.27.peg.356	LMRG_RS01820	lmo0352
fig|393133.27.peg.357	LMRG_RS01825	lmo0353
fig|393133.27.peg.358	LMRG_RS01830	lmo0354
fig|393133.27.peg.359	LMRG_RS01835	lmo0355
fig|393133.27.peg.360	LMRG_RS01840	lmo0356
fig|393133.27.peg.361	LMRG_RS01845	lmo0357
fig|393133.27.peg.362	LMRG_RS01850	lmo0358
fig|393133.27.peg.363	LMRG_RS01855	lmo0359
fig|393133.27.peg.364	LMRG_RS01860	lmo0360
fig|393133.27.peg.365	LMRG_RS01865	#N/A
fig|393133.27.peg.366	LMRG_RS01870	lmo0361
fig|393133.27.peg.367	LMRG_RS01875	lmo0362
fig|393133.27.peg.368	LMRG_RS01880	lmo0363
fig|393133.27.peg.369	LMRG_RS01885	lmo0364
fig|393133.27.peg.370	LMRG_RS01890	lmo0365
fig|393133.27.peg.371	LMRG_RS01895	lmo0366
fig|393133.27.peg.372	LMRG_RS01900	lmo0367
fig|393133.27.peg.373	LMRG_RS01905	lmo0368
fig|393133.27.peg.374	LMRG_RS01910	lmo0369
fig|393133.27.peg.375	LMRG_RS01915	lmo0370
fig|393133.27.peg.376	LMRG_RS01920	lmo0371
fig|393133.27.peg.377	LMRG_RS01925	lmo0372
fig|393133.27.peg.378	LMRG_RS01930	lmo0373
fig|393133.27.peg.379	LMRG_RS01935	lmo0374
fig|393133.27.peg.380	LMRG_RS01940	lmo0375
fig|393133.27.peg.381	LMRG_RS01945	lmo0376
fig|393133.27.peg.382	LMRG_RS01950	lmo0377
fig|393133.27.peg.383	LMRG_RS01955	lmo0378
fig|393133.27.peg.384	LMRG_RS01960	lmo0379
fig|393133.27.peg.385	#N/A	#N/A
fig|393133.27.peg.386	LMRG_RS01965	lmo0380
fig|393133.27.peg.387	LMRG_RS01970	lmo0381
fig|393133.27.peg.388	LMRG_RS01975	lmo0382
fig|393133.27.peg.389	LMRG_RS01980	lmo0383
fig|393133.27.peg.390	LMRG_RS01985	lmo0384
fig|393133.27.peg.391	LMRG_RS01990	lmo0385
fig|393133.27.peg.392	#N/A	#N/A
fig|393133.27.peg.393	LMRG_RS02000	lmo0387
fig|393133.27.peg.394	LMRG_RS02005	lmo0388
fig|393133.27.peg.395	LMRG_RS02010	lmo0389
fig|393133.27.peg.396	#N/A	#N/A
fig|393133.27.peg.397	LMRG_RS02020	lmo0391
fig|393133.27.peg.398	LMRG_RS02025	lmo0392
fig|393133.27.peg.399	LMRG_RS02030	lmo0393
fig|393133.27.peg.400	LMRG_RS02035	lmo0394
fig|393133.27.peg.401	LMRG_RS02040	lmo0395
fig|393133.27.peg.402	LMRG_RS02045	lmo0396
fig|393133.27.peg.403	LMRG_RS02050	lmo0397
fig|393133.27.peg.404	LMRG_RS02055	lmo0398
fig|393133.27.peg.405	LMRG_RS02060	lmo0399
fig|393133.27.peg.406	LMRG_RS02065	lmo0400
fig|393133.27.peg.407	#N/A	#N/A
fig|393133.27.peg.408	LMRG_RS02075	lmo0402
fig|393133.27.peg.409	LMRG_RS02080	lmo0403
fig|393133.27.peg.410	LMRG_RS02085	lmo0404
fig|393133.27.peg.411	LMRG_RS02090	lmo0405
fig|393133.27.peg.412	LMRG_RS02095	lmo0406
fig|393133.27.peg.413	LMRG_RS02100	lmo0407
fig|393133.27.peg.414	LMRG_RS02105	lmo0408
fig|393133.27.peg.415	LMRG_RS02110	lmo0409
fig|393133.27.peg.416	LMRG_RS14900	#N/A
fig|393133.27.peg.417	LMRG_RS02120	lmo0412
fig|393133.27.peg.418	LMRG_RS02125	lmo0413
fig|393133.27.peg.419	LMRG_RS02130	lmo0414
fig|393133.27.peg.420	LMRG_RS02135	lmo0415
fig|393133.27.peg.421	LMRG_RS02140	lmo0416
fig|393133.27.peg.422	LMRG_RS02145	lmo0417
fig|393133.27.peg.423	LMRG_RS02150	lmo0418
fig|393133.27.peg.424	LMRG_RS02155	lmo0419
fig|393133.27.peg.425	#N/A	#N/A
fig|393133.27.peg.426	#N/A	#N/A
fig|393133.27.peg.427	LMRG_RS02165	lmo0421
fig|393133.27.peg.428	LMRG_RS02170	lmo0422
fig|393133.27.peg.429	LMRG_RS02175	lmo0423
fig|393133.27.peg.430	LMRG_RS02180	lmo0424
fig|393133.27.peg.431	LMRG_RS02185	lmo0425
fig|393133.27.peg.432	LMRG_RS02190	lmo0426
fig|393133.27.peg.433	LMRG_RS02195	lmo0427
fig|393133.27.peg.434	LMRG_RS02200	lmo0428
fig|393133.27.peg.435	LMRG_RS02205	lmo0429
fig|393133.27.peg.436	LMRG_RS02210	lmo0430
fig|393133.27.peg.437	LMRG_RS02215	lmo0431
fig|393133.27.peg.438	LMRG_RS02220	lmo0432
fig|393133.27.peg.439	LMRG_RS02225	lmo0433
fig|393133.27.peg.440	LMRG_RS02230	lmo0434
fig|393133.27.peg.441	LMRG_RS02235	lmo0436
fig|393133.27.peg.442	LMRG_RS02240	lmo0437
fig|393133.27.peg.443	#N/A	#N/A
fig|393133.27.peg.444	LMRG_RS02250	lmo0439
fig|393133.27.peg.445	LMRG_RS02255	lmo0440
fig|393133.27.peg.446	LMRG_RS02260	lmo0441
fig|393133.27.peg.447	LMRG_RS02265	lmo0442
fig|393133.27.peg.448	LMRG_RS02270	lmo0443
fig|393133.27.peg.449	LMRG_RS02275	lmo0444
fig|393133.27.peg.450	LMRG_RS02280	lmo0445
fig|393133.27.peg.451	LMRG_RS02285	lmo0446
fig|393133.27.peg.452	LMRG_RS02290	lmo0447
fig|393133.27.peg.453	LMRG_RS02295	lmo0448
fig|393133.27.peg.454	LMRG_RS14630	#N/A
fig|393133.27.peg.455	LMRG_RS02300	lmo0449
fig|393133.27.peg.456	LMRG_RS02305	lmo0450
fig|393133.27.peg.457	LMRG_RS02310	lmo0451
fig|393133.27.peg.458	LMRG_RS02315	lmo0452
fig|393133.27.peg.459	LMRG_RS02320	lmo0453
fig|393133.27.peg.460	LMRG_RS02325	lmo0454
fig|393133.27.peg.461	LMRG_RS02330	lmo0455
fig|393133.27.peg.462	LMRG_RS02335	lmo0456
fig|393133.27.peg.463	LMRG_RS02340	lmo0457
fig|393133.27.peg.464	LMRG_RS02345	lmo0458
fig|393133.27.peg.465	LMRG_RS02350	#N/A
fig|393133.27.peg.466	LMRG_RS02355	#N/A
fig|393133.27.peg.467	LMRG_RS02360	#N/A
fig|393133.27.peg.468	#N/A	#N/A
fig|393133.27.peg.469	#N/A	#N/A
fig|393133.27.peg.470	#N/A	#N/A
fig|393133.27.peg.471	LMRG_RS02370	lmo0474
fig|393133.27.peg.472	LMRG_RS02375	lmo0475
fig|393133.27.peg.473	LMRG_RS02380	lmo0476
fig|393133.27.peg.474	#N/A	#N/A
fig|393133.27.peg.475	LMRG_RS02385	lmo0477
fig|393133.27.peg.476	LMRG_RS02390	lmo0478
fig|393133.27.peg.477	LMRG_RS02395	lmo0479
fig|393133.27.peg.478	LMRG_RS02400	lmo0480
fig|393133.27.peg.479	LMRG_RS02405	lmo0481
fig|393133.27.peg.480	LMRG_RS02410	lmo0482
fig|393133.27.peg.481	LMRG_RS02415	lmo0483
fig|393133.27.peg.482	LMRG_RS02420	lmo0484
fig|393133.27.peg.483	LMRG_RS02425	lmo0485
fig|393133.27.peg.484	LMRG_RS02430	lmo0486
fig|393133.27.peg.485	LMRG_RS02435	lmo0487
fig|393133.27.peg.486	LMRG_RS02440	lmo0488
fig|393133.27.peg.487	LMRG_RS02445	lmo0489
fig|393133.27.peg.488	LMRG_RS02450	lmo0490
fig|393133.27.peg.489	LMRG_RS02455	lmo0491
fig|393133.27.peg.490	LMRG_RS02460	lmo0492
fig|393133.27.peg.491	LMRG_RS02465	lmo0493
fig|393133.27.peg.492	LMRG_RS02470	lmo0494
fig|393133.27.peg.493	LMRG_RS02475	lmo0495
fig|393133.27.peg.494	LMRG_RS02480	lmo0496
fig|393133.27.peg.495	LMRG_RS02485	lmo0497
fig|393133.27.peg.496	LMRG_RS02490	lmo0498
fig|393133.27.peg.497	LMRG_RS02495	lmo0499
fig|393133.27.peg.498	LMRG_RS02500	lmo0500
fig|393133.27.peg.499	LMRG_RS02505	lmo0501
fig|393133.27.peg.500	LMRG_RS02510	lmo0502
fig|393133.27.peg.501	LMRG_RS02515	lmo0503
fig|393133.27.peg.502	LMRG_RS02520	lmo0504
fig|393133.27.peg.503	LMRG_RS02525	lmo0505
fig|393133.27.peg.504	LMRG_RS02530	lmo0506
fig|393133.27.peg.505	LMRG_RS02535	lmo0507
fig|393133.27.peg.506	LMRG_RS02540	lmo0508
fig|393133.27.peg.507	LMRG_RS02545	lmo0509
fig|393133.27.peg.508	LMRG_RS02550	lmo0510
fig|393133.27.peg.509	LMRG_RS02555	lmo0511
fig|393133.27.peg.510	LMRG_RS02560	lmo0512
fig|393133.27.peg.511	LMRG_RS02565	lmo0513
fig|393133.27.peg.512	LMRG_RS02570	lmo0514
fig|393133.27.peg.513	#N/A	#N/A
fig|393133.27.peg.514	LMRG_RS02580	lmo0516
fig|393133.27.peg.515	LMRG_RS02585	lmo0517
fig|393133.27.peg.516	LMRG_RS02590	lmo0518
fig|393133.27.peg.517	LMRG_RS02595	lmo0519
fig|393133.27.peg.518	LMRG_RS02600	lmo0520
fig|393133.27.peg.519	LMRG_RS02605	lmo0521
fig|393133.27.peg.520	LMRG_RS02610	lmo0522
fig|393133.27.peg.521	LMRG_RS02615	lmo0523
fig|393133.27.peg.522	LMRG_RS02620	lmo0524
fig|393133.27.peg.523	LMRG_RS02625	lmo0525
fig|393133.27.peg.524	LMRG_RS02630	lmo0526
fig|393133.27.peg.525	LMRG_RS02635	lmo0527
fig|393133.27.peg.526	LMRG_RS02640	lmo0528
fig|393133.27.peg.527	LMRG_RS02645	lmo0529
fig|393133.27.peg.528	LMRG_RS02650	lmo0530
fig|393133.27.peg.529	LMRG_RS02655	lmo0531
fig|393133.27.peg.530	LMRG_RS02660	lmo0532
fig|393133.27.peg.531	LMRG_RS02665	lmo0533
fig|393133.27.peg.532	LMRG_RS02670	lmo0534
fig|393133.27.peg.533	LMRG_RS02675	lmo0535
fig|393133.27.peg.534	LMRG_RS02680	lmo0536
fig|393133.27.peg.535	LMRG_RS02685	lmo0537
fig|393133.27.peg.536	LMRG_RS02690	lmo0538
fig|393133.27.peg.537	LMRG_RS02695	lmo0539
fig|393133.27.peg.538	LMRG_RS02700	lmo0540
fig|393133.27.peg.539	LMRG_RS02705	lmo0541
fig|393133.27.peg.540	LMRG_RS02710	lmo0542
fig|393133.27.peg.541	LMRG_RS02715	lmo0543
fig|393133.27.peg.542	LMRG_RS02720	lmo0544
fig|393133.27.peg.543	LMRG_RS02725	lmo0545
fig|393133.27.peg.544	LMRG_RS02730	lmo0546
fig|393133.27.peg.545	LMRG_RS02735	lmo0547
fig|393133.27.peg.546	LMRG_RS02740	lmo0548
fig|393133.27.peg.547	LMRG_RS02745	lmo0549
fig|393133.27.peg.548	LMRG_RS02750	lmo0550
fig|393133.27.peg.549	LMRG_RS02755	lmo0551
fig|393133.27.peg.550	LMRG_RS02760	lmo0552
fig|393133.27.peg.551	LMRG_RS02765	lmo0553
fig|393133.27.peg.552	LMRG_RS02770	lmo0554
fig|393133.27.peg.553	LMRG_RS02775	lmo0555
fig|393133.27.peg.554	LMRG_RS02780	lmo0556
fig|393133.27.peg.555	LMRG_RS02785	lmo0557
fig|393133.27.peg.556	LMRG_RS02790	lmo0558
fig|393133.27.peg.557	LMRG_RS02795	lmo0559
fig|393133.27.peg.558	LMRG_RS02800	lmo0560
fig|393133.27.peg.559	LMRG_RS02805	lmo0561
fig|393133.27.peg.560	LMRG_RS02810	lmo0562
fig|393133.27.peg.561	LMRG_RS02815	lmo0563
fig|393133.27.peg.562	LMRG_RS02820	lmo0564
fig|393133.27.peg.563	LMRG_RS02825	lmo0565
fig|393133.27.peg.564	LMRG_RS02830	#N/A
fig|393133.27.peg.565	LMRG_RS02835	lmo0567
fig|393133.27.peg.566	LMRG_RS02840	lmo0568
fig|393133.27.peg.567	LMRG_RS02845	lmo0569
fig|393133.27.peg.568	LMRG_RS02850	lmo0570
fig|393133.27.peg.569	LMRG_RS02855	lmo0571
fig|393133.27.peg.570	LMRG_RS02860	lmo0572
fig|393133.27.peg.571	LMRG_RS02865	lmo0573
fig|393133.27.peg.572	LMRG_RS02870	lmo0574
fig|393133.27.peg.573	LMRG_RS02875	lmo0575
fig|393133.27.peg.574	LMRG_RS02880	lmo0576
fig|393133.27.peg.575	LMRG_RS02885	lmo0577
fig|393133.27.peg.576	LMRG_RS02890	lmo0578
fig|393133.27.peg.577	LMRG_RS02895	lmo0579
fig|393133.27.peg.578	#N/A	#N/A
fig|393133.27.peg.579	LMRG_RS02905	lmo0581
fig|393133.27.peg.580	LMRG_RS02910	lmo0582
fig|393133.27.peg.581	LMRG_RS02915	lmo0583
fig|393133.27.peg.582	LMRG_RS02920	lmo0584
fig|393133.27.peg.583	LMRG_RS02925	lmo0585
fig|393133.27.peg.584	LMRG_RS02930	lmo0586
fig|393133.27.peg.585	LMRG_RS02935	lmo0587
fig|393133.27.peg.586	LMRG_RS02940	lmo0588
fig|393133.27.peg.587	LMRG_RS02945	lmo0589
fig|393133.27.peg.588	#N/A	#N/A
fig|393133.27.peg.589	#N/A	#N/A
fig|393133.27.peg.590	LMRG_RS02960	lmo0592
fig|393133.27.peg.591	LMRG_RS02965	lmo0593
fig|393133.27.peg.592	LMRG_RS02970	lmo0594
fig|393133.27.peg.593	LMRG_RS02975	lmo0595
fig|393133.27.peg.594	LMRG_RS02980	lmo0596
fig|393133.27.peg.595	LMRG_RS02985	#N/A
fig|393133.27.peg.596	LMRG_RS02990	lmo0597
fig|393133.27.peg.597	LMRG_RS02995	#N/A
fig|393133.27.peg.598	LMRG_RS03000	lmo0599
fig|393133.27.peg.599	LMRG_RS03005	lmo0600
fig|393133.27.peg.600	LMRG_RS03010	lmo0601
fig|393133.27.peg.601	#N/A	#N/A
fig|393133.27.peg.602	LMRG_RS03020	lmo0603
fig|393133.27.peg.603	LMRG_RS03025	lmo0604
fig|393133.27.peg.604	LMRG_RS03030	lmo0605
fig|393133.27.peg.605	#N/A	#N/A
fig|393133.27.peg.606	LMRG_RS03040	lmo0607
fig|393133.27.peg.607	LMRG_RS03045	lmo0608
fig|393133.27.peg.608	LMRG_RS03050	lmo0609
fig|393133.27.peg.609	LMRG_RS03055	lmo0610
fig|393133.27.peg.610	LMRG_RS03060	lmo0611
fig|393133.27.peg.611	#N/A	#N/A
fig|393133.27.peg.612	LMRG_RS03070	lmo0613
fig|393133.27.peg.613	LMRG_RS03075	lmo0614
fig|393133.27.peg.614	LMRG_RS03080	lmo0615
fig|393133.27.peg.615	LMRG_RS03085	lmo0616
fig|393133.27.peg.616	LMRG_RS03090	lmo0617
fig|393133.27.peg.617	LMRG_RS03095	lmo0618
fig|393133.27.peg.618	LMRG_RS03100	lmo0619
fig|393133.27.peg.619	LMRG_RS03105	lmo0620
fig|393133.27.peg.620	LMRG_RS03110	lmo0621
fig|393133.27.peg.621	LMRG_RS03115	lmo0622
fig|393133.27.peg.622	LMRG_RS03120	lmo0623
fig|393133.27.peg.623	LMRG_RS03125	lmo0624
fig|393133.27.peg.624	LMRG_RS03130	lmo0625
fig|393133.27.peg.625	LMRG_RS03135	lmo0626
fig|393133.27.peg.626	LMRG_RS03140	lmo0627
fig|393133.27.peg.627	LMRG_RS03145	lmo0628
fig|393133.27.peg.628	LMRG_RS03150	lmo0629
fig|393133.27.peg.629	LMRG_RS03155	lmo0630
fig|393133.27.peg.630	LMRG_RS03160	lmo0631
fig|393133.27.peg.631	LMRG_RS03165	lmo0632
fig|393133.27.peg.632	LMRG_RS03170	lmo0633
fig|393133.27.peg.633	LMRG_RS03175	lmo0634
fig|393133.27.peg.634	LMRG_RS03180	lmo0635
fig|393133.27.peg.635	LMRG_RS03185	lmo0636
fig|393133.27.peg.636	LMRG_RS03190	lmo0637
fig|393133.27.peg.637	#N/A	#N/A
fig|393133.27.peg.638	#N/A	#N/A
fig|393133.27.peg.639	LMRG_RS03205	#N/A
fig|393133.27.peg.640	LMRG_RS03210	lmo0639
fig|393133.27.peg.641	LMRG_RS03215	lmo0640
fig|393133.27.peg.642	LMRG_RS03220	lmo0641
fig|393133.27.peg.643	LMRG_RS03225	lmo0642
fig|393133.27.peg.644	LMRG_RS03230	lmo0643
fig|393133.27.peg.645	LMRG_RS03235	lmo0644
fig|393133.27.peg.646	LMRG_RS03240	lmo0645
fig|393133.27.peg.647	LMRG_RS03245	lmo0646
fig|393133.27.peg.648	LMRG_RS03250	lmo0647
fig|393133.27.peg.649	LMRG_RS03255	lmo0648
fig|393133.27.peg.650	LMRG_RS03260	lmo0649
fig|393133.27.peg.651	LMRG_RS03265	lmo0650
fig|393133.27.peg.652	LMRG_RS03270	lmo0651
fig|393133.27.peg.653	LMRG_RS03275	lmo0652
fig|393133.27.peg.654	LMRG_RS03280	lmo0653
fig|393133.27.peg.655	LMRG_RS03285	lmo0654
fig|393133.27.peg.656	LMRG_RS03290	lmo0655
fig|393133.27.peg.657	LMRG_RS03295	lmo0656
fig|393133.27.peg.658	LMRG_RS03300	lmo0657
fig|393133.27.peg.659	LMRG_RS03305	lmo0658
fig|393133.27.peg.660	LMRG_RS03310	lmo0659
fig|393133.27.peg.661	#N/A	#N/A
fig|393133.27.peg.662	LMRG_RS03315	lmo0660
fig|393133.27.peg.663	LMRG_RS03320	lmo0661
fig|393133.27.peg.664	LMRG_RS03325	lmo0662
fig|393133.27.peg.665	LMRG_RS03330	lmo0663
fig|393133.27.peg.666	LMRG_RS03335	lmo0664
fig|393133.27.peg.667	LMRG_RS03340	lmo0665
fig|393133.27.peg.668	LMRG_RS03345	lmo0666
fig|393133.27.peg.669	LMRG_RS03350	lmo0667
fig|393133.27.peg.670	LMRG_RS03355	lmo0668
fig|393133.27.peg.671	#N/A	#N/A
fig|393133.27.peg.672	#N/A	#N/A
fig|393133.27.peg.673	LMRG_RS14675	lmo0670
fig|393133.27.peg.674	LMRG_RS03370	lmo0671
fig|393133.27.peg.675	LMRG_RS03375	lmo0672
fig|393133.27.peg.676	LMRG_RS03380	lmo0673
fig|393133.27.peg.677	LMRG_RS03385	lmo0674
fig|393133.27.peg.678	#N/A	#N/A
fig|393133.27.peg.679	LMRG_RS03395	lmo0676
fig|393133.27.peg.680	LMRG_RS03400	lmo0677
fig|393133.27.peg.681	LMRG_RS03405	lmo0678
fig|393133.27.peg.682	LMRG_RS03410	lmo0679
fig|393133.27.peg.683	LMRG_RS03415	lmo0680
fig|393133.27.peg.684	LMRG_RS03420	lmo0681
fig|393133.27.peg.685	LMRG_RS03425	lmo0682
fig|393133.27.peg.686	LMRG_RS03430	lmo0683
fig|393133.27.peg.687	LMRG_RS03435	lmo0684
fig|393133.27.peg.688	LMRG_RS03440	lmo0685
fig|393133.27.peg.689	LMRG_RS03445	lmo0686
fig|393133.27.peg.690	LMRG_RS03450	lmo0687
fig|393133.27.peg.691	LMRG_RS03455	lmo0688
fig|393133.27.peg.692	LMRG_RS03460	lmo0689
fig|393133.27.peg.693	LMRG_RS03465	lmo0690
fig|393133.27.peg.694	LMRG_RS03470	lmo0691
fig|393133.27.peg.695	LMRG_RS03475	lmo0692
fig|393133.27.peg.696	#N/A	#N/A
fig|393133.27.peg.697	LMRG_RS03485	lmo0694
fig|393133.27.peg.698	LMRG_RS03490	lmo0695
fig|393133.27.peg.699	LMRG_RS03495	#N/A
fig|393133.27.peg.700	LMRG_RS03500	lmo0697
fig|393133.27.peg.701	LMRG_RS03505	lmo0698
fig|393133.27.peg.702	LMRG_RS03510	lmo0699
fig|393133.27.peg.703	LMRG_RS03515	lmo0700
fig|393133.27.peg.704	#N/A	#N/A
fig|393133.27.peg.705	LMRG_RS03525	lmo0702
fig|393133.27.peg.706	LMRG_RS03530	lmo0703
fig|393133.27.peg.707	LMRG_RS03535	lmo0704
fig|393133.27.peg.708	LMRG_RS03540	lmo0705
fig|393133.27.peg.709	LMRG_RS03545	lmo0706
fig|393133.27.peg.710	LMRG_RS03550	lmo0707
fig|393133.27.peg.711	LMRG_RS03555	lmo0708
fig|393133.27.peg.712	LMRG_RS03560	lmo0709
fig|393133.27.peg.713	LMRG_RS03565	lmo0710
fig|393133.27.peg.714	LMRG_RS03570	lmo0711
fig|393133.27.peg.715	LMRG_RS03575	lmo0712
fig|393133.27.peg.716	LMRG_RS03580	lmo0713
fig|393133.27.peg.717	LMRG_RS03585	lmo0714
fig|393133.27.peg.718	LMRG_RS03590	lmo0715
fig|393133.27.peg.719	LMRG_RS03595	lmo0716
fig|393133.27.peg.720	LMRG_RS03600	lmo0717
fig|393133.27.peg.721	LMRG_RS03605	lmo0718
fig|393133.27.peg.722	LMRG_RS03610	lmo0719
fig|393133.27.peg.723	LMRG_RS03615	lmo0720
fig|393133.27.peg.724	LMRG_RS03620	lmo0721
fig|393133.27.peg.725	LMRG_RS03625	lmo0722
fig|393133.27.peg.726	LMRG_RS03630	lmo0723
fig|393133.27.peg.727	LMRG_RS03635	lmo0724
fig|393133.27.peg.728	LMRG_RS03640	lmo0725
fig|393133.27.peg.729	#N/A	#N/A
fig|393133.27.peg.730	LMRG_RS03650	lmo0727
fig|393133.27.peg.731	LMRG_RS03655	lmo0728
fig|393133.27.peg.732	LMRG_RS03660	lmo0729
fig|393133.27.peg.733	LMRG_RS03665	lmo0730
fig|393133.27.peg.734	LMRG_RS03670	lmo0731
fig|393133.27.peg.735	#N/A	#N/A
fig|393133.27.peg.736	LMRG_RS03675	lmo0732
fig|393133.27.peg.737	LMRG_RS03680	lmo0733
fig|393133.27.peg.738	LMRG_RS03685	lmo0734
fig|393133.27.peg.739	LMRG_RS03690	lmo0735
fig|393133.27.peg.740	LMRG_RS03695	lmo0736
fig|393133.27.peg.741	LMRG_RS03700	lmo0737
fig|393133.27.peg.742	LMRG_RS03705	lmo0738
fig|393133.27.peg.743	LMRG_RS03710	lmo0739
fig|393133.27.peg.744	LMRG_RS03715	lmo0740
fig|393133.27.peg.745	LMRG_RS03720	lmo0741
fig|393133.27.peg.746	LMRG_RS03725	lmo0742
fig|393133.27.peg.747	LMRG_RS03730	lmo0743
fig|393133.27.peg.748	LMRG_RS03735	lmo0744
fig|393133.27.peg.749	LMRG_RS03740	lmo0745
fig|393133.27.peg.750	#N/A	#N/A
fig|393133.27.peg.751	LMRG_RS03755	lmo0748
fig|393133.27.peg.752	LMRG_RS03760	lmo0749
fig|393133.27.peg.753	LMRG_RS03765	lmo0750
fig|393133.27.peg.754	LMRG_RS03770	lmo0751
fig|393133.27.peg.755	LMRG_RS03775	lmo0752
fig|393133.27.peg.756	LMRG_RS03780	lmo0753
fig|393133.27.peg.757	LMRG_RS03785	lmo0754
fig|393133.27.peg.758	LMRG_RS03790	lmo0755
fig|393133.27.peg.759	LMRG_RS03795	lmo0756
fig|393133.27.peg.760	LMRG_RS03800	lmo0757
fig|393133.27.peg.761	LMRG_RS03805	lmo0758
fig|393133.27.peg.762	#N/A	#N/A
fig|393133.27.peg.763	LMRG_RS03815	lmo0760
fig|393133.27.peg.764	LMRG_RS03820	lmo0761
fig|393133.27.peg.765	LMRG_RS03825	lmo0762
fig|393133.27.peg.766	LMRG_RS03830	lmo0763
fig|393133.27.peg.767	LMRG_RS03835	lmo0764
fig|393133.27.peg.768	LMRG_RS03840	lmo0765
fig|393133.27.peg.769	LMRG_RS03845	lmo0766
fig|393133.27.peg.770	LMRG_RS03850	lmo0767
fig|393133.27.peg.771	LMRG_RS03855	lmo0768
fig|393133.27.peg.772	LMRG_RS03860	lmo0769
fig|393133.27.peg.773	LMRG_RS03865	lmo0770
fig|393133.27.peg.774	LMRG_RS03870	lmo0771
fig|393133.27.peg.775	LMRG_RS03875	lmo0772
fig|393133.27.peg.776	LMRG_RS03880	lmo0773
fig|393133.27.peg.777	LMRG_RS03885	lmo0774
fig|393133.27.peg.778	LMRG_RS03890	lmo0775
fig|393133.27.peg.779	LMRG_RS03895	lmo0776
fig|393133.27.peg.780	LMRG_RS03900	lmo0777
fig|393133.27.peg.781	LMRG_RS03905	lmo0778
fig|393133.27.peg.782	LMRG_RS03910	lmo0779
fig|393133.27.peg.783	LMRG_RS03915	lmo0780
fig|393133.27.peg.784	LMRG_RS03920	lmo0781
fig|393133.27.peg.785	LMRG_RS03925	lmo0782
fig|393133.27.peg.786	LMRG_RS03930	lmo0783
fig|393133.27.peg.787	LMRG_RS03935	lmo0784
fig|393133.27.peg.788	LMRG_RS03940	lmo0785
fig|393133.27.peg.789	LMRG_RS03945	lmo0786
fig|393133.27.peg.790	LMRG_RS03950	lmo0787
fig|393133.27.peg.791	LMRG_RS03955	lmo0788
fig|393133.27.peg.792	LMRG_RS03960	lmo0789
fig|393133.27.peg.793	LMRG_RS03965	lmo0790
fig|393133.27.peg.794	LMRG_RS03970	lmo0791
fig|393133.27.peg.795	LMRG_RS03975	lmo0792
fig|393133.27.peg.796	LMRG_RS03980	lmo0793
fig|393133.27.peg.797	LMRG_RS03985	lmo0794
fig|393133.27.peg.798	LMRG_RS03990	lmo0795
fig|393133.27.peg.799	LMRG_RS03995	lmo0796
fig|393133.27.peg.800	LMRG_RS04000	lmo0797
fig|393133.27.peg.801	LMRG_RS04005	lmo0798
fig|393133.27.peg.802	LMRG_RS04010	lmo0799
fig|393133.27.peg.803	LMRG_RS04015	lmo0800
fig|393133.27.peg.804	LMRG_RS04020	lmo0801
fig|393133.27.peg.805	LMRG_RS04025	lmo0802
fig|393133.27.peg.806	LMRG_RS04030	lmo0803
fig|393133.27.peg.807	LMRG_RS04035	lmo0804
fig|393133.27.peg.808	LMRG_RS04040	#N/A
fig|393133.27.peg.809	LMRG_RS04045	lmo0806
fig|393133.27.peg.810	LMRG_RS04050	lmo0807
fig|393133.27.peg.811	LMRG_RS04055	lmo0808
fig|393133.27.peg.812	LMRG_RS04060	lmo0809
fig|393133.27.peg.813	LMRG_RS04065	lmo0810
fig|393133.27.peg.814	LMRG_RS04070	lmo0811
fig|393133.27.peg.815	LMRG_RS04075	lmo0812
fig|393133.27.peg.816	LMRG_RS04080	lmo0813
fig|393133.27.peg.817	LMRG_RS04085	lmo0814
fig|393133.27.peg.818	LMRG_RS04090	lmo0815
fig|393133.27.peg.819	LMRG_RS04095	lmo0816
fig|393133.27.peg.820	LMRG_RS04100	lmo0817
fig|393133.27.peg.821	LMRG_RS04105	lmo0818
fig|393133.27.peg.822	LMRG_RS04110	lmo0819
fig|393133.27.peg.823	LMRG_RS04115	lmo0820
fig|393133.27.peg.824	LMRG_RS04120	lmo0821
fig|393133.27.peg.825	LMRG_RS04125	lmo0822
fig|393133.27.peg.826	LMRG_RS04130	lmo0823
fig|393133.27.peg.827	LMRG_RS04135	lmo0824
fig|393133.27.peg.828	LMRG_RS04140	lmo0825
fig|393133.27.peg.829	LMRG_RS04145	lmo0826
fig|393133.27.peg.830	LMRG_RS04150	lmo0829
fig|393133.27.peg.831	LMRG_RS04155	lmo0830
fig|393133.27.peg.832	LMRG_RS04160	lmo0831
fig|393133.27.peg.833	LMRG_RS04165	lmo0832
fig|393133.27.peg.834	LMRG_RS04170	lmo0833
fig|393133.27.peg.835	#N/A	#N/A
fig|393133.27.peg.836	LMRG_RS04180	lmo0835
fig|393133.27.peg.837	LMRG_RS04185	lmo0836
fig|393133.27.peg.838	#N/A	#N/A
fig|393133.27.peg.839	LMRG_RS04195	lmo0838
fig|393133.27.peg.840	LMRG_RS04200	lmo0839
fig|393133.27.peg.841	LMRG_RS04205	lmo0840
fig|393133.27.peg.842	LMRG_RS04210	lmo0841
fig|393133.27.peg.843	LMRG_RS04215	lmo0842
fig|393133.27.peg.844	LMRG_RS04220	lmo0843
fig|393133.27.peg.845	LMRG_RS04225	lmo0844
fig|393133.27.peg.846	LMRG_RS04230	lmo0845
fig|393133.27.peg.847	LMRG_RS04235	lmo0846
fig|393133.27.peg.848	LMRG_RS04240	lmo0847
fig|393133.27.peg.849	LMRG_RS04245	lmo0848
fig|393133.27.peg.850	LMRG_RS04250	lmo0849
fig|393133.27.peg.851	#N/A	#N/A
fig|393133.27.peg.852	LMRG_RS04260	lmo0851
fig|393133.27.peg.853	LMRG_RS04265	lmo0852
fig|393133.27.peg.854	LMRG_RS04270	lmo0853
fig|393133.27.peg.855	LMRG_RS04275	lmo0854
fig|393133.27.peg.856	LMRG_RS04280	lmo0855
fig|393133.27.peg.857	#N/A	#N/A
fig|393133.27.peg.858	LMRG_RS04290	lmo0857
fig|393133.27.peg.859	LMRG_RS04295	lmo0858
fig|393133.27.peg.860	LMRG_RS04300	lmo0859
fig|393133.27.peg.861	LMRG_RS04305	lmo0860
fig|393133.27.peg.862	LMRG_RS04310	lmo0861
fig|393133.27.peg.863	LMRG_RS04315	lmo0862
fig|393133.27.peg.864	LMRG_RS04320	lmo0863
fig|393133.27.peg.865	LMRG_RS04325	lmo0864
fig|393133.27.peg.866	LMRG_RS04330	lmo0865
fig|393133.27.peg.867	LMRG_RS04335	lmo0866
fig|393133.27.peg.868	LMRG_RS14700	#N/A
fig|393133.27.peg.869	LMRG_RS04340	lmo0867
fig|393133.27.peg.870	LMRG_RS04345	lmo0868
fig|393133.27.peg.871	LMRG_RS04350	lmo0869
fig|393133.27.peg.872	LMRG_RS04355	lmo0870
fig|393133.27.peg.873	LMRG_RS04360	lmo0871
fig|393133.27.peg.874	LMRG_RS04365	lmo0872
fig|393133.27.peg.875	LMRG_RS04370	lmo0873
fig|393133.27.peg.876	LMRG_RS04375	lmo0874
fig|393133.27.peg.877	LMRG_RS04380	lmo0875
fig|393133.27.peg.878	LMRG_RS04385	lmo0876
fig|393133.27.peg.879	LMRG_RS04390	lmo0877
fig|393133.27.peg.880	LMRG_RS04395	lmo0878
fig|393133.27.peg.881	LMRG_RS04400	lmo0879
fig|393133.27.peg.882	LMRG_RS04405	lmo0880
fig|393133.27.peg.883	LMRG_RS04410	lmo0881
fig|393133.27.peg.884	LMRG_RS04415	lmo0882
fig|393133.27.peg.885	LMRG_RS04420	lmo0883
fig|393133.27.peg.886	LMRG_RS04425	lmo0884
fig|393133.27.peg.887	LMRG_RS04430	lmo0885
fig|393133.27.peg.888	LMRG_RS04435	lmo0886
fig|393133.27.peg.889	LMRG_RS04440	lmo0887
fig|393133.27.peg.890	#N/A	#N/A
fig|393133.27.peg.891	LMRG_RS04450	lmo0889
fig|393133.27.peg.892	LMRG_RS04455	lmo0890
fig|393133.27.peg.893	#N/A	#N/A
fig|393133.27.peg.894	LMRG_RS04465	lmo0892
fig|393133.27.peg.895	LMRG_RS04470	lmo0893
fig|393133.27.peg.896	LMRG_RS04475	lmo0894
fig|393133.27.peg.897	LMRG_RS04480	lmo0895
fig|393133.27.peg.898	LMRG_RS04485	lmo0896
fig|393133.27.peg.899	LMRG_RS04490	lmo0897
fig|393133.27.peg.900	LMRG_RS04495	lmo0898
fig|393133.27.peg.901	LMRG_RS04500	lmo0899
fig|393133.27.peg.902	LMRG_RS04515	#N/A
fig|393133.27.peg.903	LMRG_RS04520	#N/A
fig|393133.27.peg.904	LMRG_RS04525	lmo0900
fig|393133.27.peg.905	LMRG_RS04530	lmo0901
fig|393133.27.peg.906	LMRG_RS04535	lmo0902
fig|393133.27.peg.907	LMRG_RS04550	lmo0903
fig|393133.27.peg.908	LMRG_RS04555	lmo0904
fig|393133.27.peg.909	LMRG_RS04560	lmo0905
fig|393133.27.peg.910	LMRG_RS04565	lmo0906
fig|393133.27.peg.911	LMRG_RS04570	lmo0907
fig|393133.27.peg.912	LMRG_RS04575	lmo0908
fig|393133.27.peg.913	LMRG_RS04580	lmo0909
fig|393133.27.peg.914	LMRG_RS04585	lmo0910
fig|393133.27.peg.915	LMRG_RS04590	lmo0911
fig|393133.27.peg.916	LMRG_RS04595	lmo0912
fig|393133.27.peg.917	LMRG_RS04600	#N/A
fig|393133.27.peg.918	LMRG_RS04605	lmo0914
fig|393133.27.peg.919	LMRG_RS04610	lmo0915
fig|393133.27.peg.920	LMRG_RS04615	lmo0916
fig|393133.27.peg.921	LMRG_RS04620	lmo0917
fig|393133.27.peg.922	LMRG_RS04625	lmo0918
fig|393133.27.peg.923	LMRG_RS04630	lmo0919
fig|393133.27.peg.924	LMRG_RS04635	lmo0920
fig|393133.27.peg.925	LMRG_RS04640	lmo0921
fig|393133.27.peg.926	LMRG_RS04645	lmo0922
fig|393133.27.peg.927	LMRG_RS04650	lmo0923
fig|393133.27.peg.928	LMRG_RS04655	lmo0925
fig|393133.27.peg.929	LMRG_RS04660	lmo0926
fig|393133.27.peg.930	LMRG_RS04665	lmo0927
fig|393133.27.peg.931	LMRG_RS04670	lmo0928
fig|393133.27.peg.932	LMRG_RS04675	lmo0929
fig|393133.27.peg.933	LMRG_RS04680	lmo0930
fig|393133.27.peg.934	LMRG_RS04685	lmo0931
fig|393133.27.peg.935	LMRG_RS04690	lmo0932
fig|393133.27.peg.936	LMRG_RS04695	lmo0933
fig|393133.27.peg.937	#N/A	#N/A
fig|393133.27.peg.938	#N/A	#N/A
fig|393133.27.peg.939	LMRG_RS04710	lmo0935
fig|393133.27.peg.940	LMRG_RS04715	lmo0936
fig|393133.27.peg.941	LMRG_RS04720	lmo0937
fig|393133.27.peg.942	LMRG_RS04725	lmo0938
fig|393133.27.peg.943	LMRG_RS04730	lmo0939
fig|393133.27.peg.944	#N/A	#N/A
fig|393133.27.peg.945	#N/A	#N/A
fig|393133.27.peg.946	LMRG_RS04740	lmo0940
fig|393133.27.peg.947	LMRG_RS04745	lmo0942
fig|393133.27.peg.948	LMRG_RS04750	lmo0943
fig|393133.27.peg.949	LMRG_RS04755	lmo0944
fig|393133.27.peg.950	LMRG_RS04760	lmo0945
fig|393133.27.peg.951	LMRG_RS04765	lmo0946
fig|393133.27.peg.952	LMRG_RS04770	lmo0947
fig|393133.27.peg.953	LMRG_RS04775	lmo0948
fig|393133.27.peg.954	LMRG_RS04780	lmo0949
fig|393133.27.peg.955	LMRG_RS04785	lmo0950
fig|393133.27.peg.956	LMRG_RS04790	lmo0951
fig|393133.27.peg.957	LMRG_RS04795	lmo0952
fig|393133.27.peg.958	LMRG_RS04800	lmo0953
fig|393133.27.peg.959	LMRG_RS04805	lmo0954
fig|393133.27.peg.960	LMRG_RS04810	lmo0955
fig|393133.27.peg.961	LMRG_RS04815	lmo0956
fig|393133.27.peg.962	LMRG_RS04820	lmo0957
fig|393133.27.peg.963	LMRG_RS04825	lmo0958
fig|393133.27.peg.964	LMRG_RS04830	lmo0959
fig|393133.27.peg.965	LMRG_RS04835	lmo0960
fig|393133.27.peg.966	LMRG_RS04840	lmo0961
fig|393133.27.peg.967	LMRG_RS04845	lmo0962
fig|393133.27.peg.968	LMRG_RS04850	lmo0963
fig|393133.27.peg.969	LMRG_RS04855	lmo0964
fig|393133.27.peg.970	LMRG_RS04860	lmo0965
fig|393133.27.peg.971	LMRG_RS04865	lmo0966
fig|393133.27.peg.972	LMRG_RS04870	lmo0967
fig|393133.27.peg.973	LMRG_RS04875	lmo0968
fig|393133.27.peg.974	LMRG_RS04880	lmo0969
fig|393133.27.peg.975	LMRG_RS04885	lmo0970
fig|393133.27.peg.976	LMRG_RS04890	lmo0971
fig|393133.27.peg.977	LMRG_RS04895	lmo0972
fig|393133.27.peg.978	LMRG_RS04900	lmo0973
fig|393133.27.peg.979	LMRG_RS04905	lmo0974
fig|393133.27.peg.980	LMRG_RS04910	#N/A
fig|393133.27.peg.981	LMRG_RS04915	lmo0975
fig|393133.27.peg.982	LMRG_RS04920	lmo0976
fig|393133.27.peg.983	LMRG_RS04925	lmo0977
fig|393133.27.peg.984	LMRG_RS04930	lmo0978
fig|393133.27.peg.985	LMRG_RS04935	lmo0979
fig|393133.27.peg.986	LMRG_RS04940	lmo0980
fig|393133.27.peg.987	LMRG_RS04945	lmo0981
fig|393133.27.peg.988	LMRG_RS04950	lmo0982
fig|393133.27.peg.989	LMRG_RS04955	lmo0983
fig|393133.27.peg.990	LMRG_RS04960	lmo0984
fig|393133.27.peg.991	LMRG_RS04965	lmo0985
fig|393133.27.peg.992	LMRG_RS04970	lmo0986
fig|393133.27.peg.993	LMRG_RS04975	lmo0987
fig|393133.27.peg.994	LMRG_RS04980	lmo0988
fig|393133.27.peg.995	LMRG_RS04985	lmo0989
fig|393133.27.peg.996	LMRG_RS04990	lmo0990
fig|393133.27.peg.997	LMRG_RS04995	lmo0991
fig|393133.27.peg.998	LMRG_RS05000	lmo0992
fig|393133.27.peg.999	#N/A	#N/A
fig|393133.27.peg.1000	LMRG_RS05010	lmo0994
fig|393133.27.peg.1001	LMRG_RS05015	lmo0995
fig|393133.27.peg.1002	LMRG_RS05020	lmo0996
fig|393133.27.peg.1003	LMRG_RS05025	lmo0997
fig|393133.27.peg.1004	LMRG_RS05030	lmo0998
fig|393133.27.peg.1005	LMRG_RS05035	lmo0999
fig|393133.27.peg.1006	LMRG_RS05040	lmo1000
fig|393133.27.peg.1007	LMRG_RS05045	#N/A
fig|393133.27.peg.1008	LMRG_RS05050	lmo1002
fig|393133.27.peg.1009	LMRG_RS05055	lmo1003
fig|393133.27.peg.1010	LMRG_RS05060	lmo1004
fig|393133.27.peg.1011	LMRG_RS05065	lmo1005
fig|393133.27.peg.1012	LMRG_RS05070	lmo1006
fig|393133.27.peg.1013	LMRG_RS05075	lmo1007
fig|393133.27.peg.1014	LMRG_RS05080	lmo1008
fig|393133.27.peg.1015	LMRG_RS05085	lmo1009
fig|393133.27.peg.1016	LMRG_RS05090	lmo1010
fig|393133.27.peg.1017	LMRG_RS05095	lmo1011
fig|393133.27.peg.1018	LMRG_RS05100	lmo1012
fig|393133.27.peg.1019	LMRG_RS05105	lmo1013
fig|393133.27.peg.1020	#N/A	#N/A
fig|393133.27.peg.1021	LMRG_RS05110	lmo1014
fig|393133.27.peg.1022	LMRG_RS05115	lmo1015
fig|393133.27.peg.1023	LMRG_RS05120	lmo1016
fig|393133.27.peg.1024	LMRG_RS05125	lmo1017
fig|393133.27.peg.1025	LMRG_RS05130	lmo1018
fig|393133.27.peg.1026	LMRG_RS05135	lmo1019
fig|393133.27.peg.1027	LMRG_RS05140	lmo1020
fig|393133.27.peg.1028	LMRG_RS05145	lmo1021
fig|393133.27.peg.1029	LMRG_RS05150	lmo1022
fig|393133.27.peg.1030	LMRG_RS05155	lmo1023
fig|393133.27.peg.1031	LMRG_RS05160	lmo1024
fig|393133.27.peg.1032	LMRG_RS05165	lmo1025
fig|393133.27.peg.1033	LMRG_RS05170	lmo1026
fig|393133.27.peg.1034	LMRG_RS05175	lmo1027
fig|393133.27.peg.1035	LMRG_RS05180	lmo1028
fig|393133.27.peg.1036	LMRG_RS05185	lmo1029
fig|393133.27.peg.1037	LMRG_RS05190	lmo1030
fig|393133.27.peg.1038	LMRG_RS05195	lmo1031
fig|393133.27.peg.1039	LMRG_RS05200	lmo1032
fig|393133.27.peg.1040	LMRG_RS05205	lmo1033
fig|393133.27.peg.1041	LMRG_RS05210	lmo1034
fig|393133.27.peg.1042	LMRG_RS05215	lmo1035
fig|393133.27.peg.1043	LMRG_RS05220	lmo1036
fig|393133.27.peg.1044	LMRG_RS05225	lmo1037
fig|393133.27.peg.1045	LMRG_RS05230	lmo1038
fig|393133.27.peg.1046	LMRG_RS05235	lmo1039
fig|393133.27.peg.1047	LMRG_RS05240	lmo1040
fig|393133.27.peg.1048	LMRG_RS05245	lmo1041
fig|393133.27.peg.1049	LMRG_RS05250	lmo1042
fig|393133.27.peg.1050	LMRG_RS05255	lmo1043
fig|393133.27.peg.1051	LMRG_RS05260	lmo1044
fig|393133.27.peg.1052	LMRG_RS05265	lmo1045
fig|393133.27.peg.1053	LMRG_RS05270	lmo1046
fig|393133.27.peg.1054	LMRG_RS05275	lmo1047
fig|393133.27.peg.1055	LMRG_RS05280	lmo1048
fig|393133.27.peg.1056	LMRG_RS05285	lmo1049
fig|393133.27.peg.1057	LMRG_RS05290	lmo1050
fig|393133.27.peg.1058	LMRG_RS05295	lmo1051
fig|393133.27.peg.1059	LMRG_RS05300	lmo1052
fig|393133.27.peg.1060	LMRG_RS05305	lmo1053
fig|393133.27.peg.1061	LMRG_RS05310	lmo1054
fig|393133.27.peg.1062	LMRG_RS05315	lmo1055
fig|393133.27.peg.1063	#N/A	#N/A
fig|393133.27.peg.1064	LMRG_RS05325	lmo1057
fig|393133.27.peg.1065	LMRG_RS05330	lmo1058
fig|393133.27.peg.1066	LMRG_RS05335	lmo1059
fig|393133.27.peg.1067	LMRG_RS05340	lmo1060
fig|393133.27.peg.1068	#N/A	#N/A
fig|393133.27.peg.1069	LMRG_RS05350	lmo1062
fig|393133.27.peg.1070	LMRG_RS05355	lmo1063
fig|393133.27.peg.1071	LMRG_RS05360	lmo1064
fig|393133.27.peg.1072	LMRG_RS05365	lmo1065
fig|393133.27.peg.1073	LMRG_RS05370	lmo1066
fig|393133.27.peg.1074	LMRG_RS05375	lmo1067
fig|393133.27.peg.1075	LMRG_RS05380	lmo1068
fig|393133.27.peg.1076	LMRG_RS05385	lmo1069
fig|393133.27.peg.1077	LMRG_RS05390	lmo1070
fig|393133.27.peg.1078	LMRG_RS05395	lmo1071
fig|393133.27.peg.1079	LMRG_RS05400	lmo1072
fig|393133.27.peg.1080	LMRG_RS05405	lmo1073
fig|393133.27.peg.1081	LMRG_RS05410	lmo1074
fig|393133.27.peg.1082	LMRG_RS05415	lmo1075
fig|393133.27.peg.1083	LMRG_RS05420	lmo1076
fig|393133.27.peg.1084	LMRG_RS05425	lmo1077
fig|393133.27.peg.1085	LMRG_RS05430	lmo1078
fig|393133.27.peg.1086	LMRG_RS05435	lmo1079
fig|393133.27.peg.1087	LMRG_RS05440	lmo1080
fig|393133.27.peg.1088	LMRG_RS05445	lmo1081
fig|393133.27.peg.1089	LMRG_RS05450	lmo1082
fig|393133.27.peg.1090	LMRG_RS05455	lmo1083
fig|393133.27.peg.1091	LMRG_RS05460	lmo1084
fig|393133.27.peg.1092	#N/A	#N/A
fig|393133.27.peg.1093	LMRG_RS05470	lmo1086
fig|393133.27.peg.1094	LMRG_RS05475	lmo1087
fig|393133.27.peg.1095	#N/A	#N/A
fig|393133.27.peg.1096	LMRG_RS05485	lmo1089
fig|393133.27.peg.1097	LMRG_RS05490	lmo1090
fig|393133.27.peg.1098	LMRG_RS05495	lmo1091
fig|393133.27.peg.1099	LMRG_RS05500	lmo1092
fig|393133.27.peg.1100	LMRG_RS05505	lmo1093
fig|393133.27.peg.1101	LMRG_RS05510	lmo1094
fig|393133.27.peg.1102	LMRG_RS05515	lmo1095
fig|393133.27.peg.1103	#N/A	#N/A
fig|393133.27.peg.1104	LMRG_RS05525	lmo1116
fig|393133.27.peg.1105	LMRG_RS05530	lmo1117
fig|393133.27.peg.1106	LMRG_RS05535	#N/A
fig|393133.27.peg.1107	#N/A	#N/A
fig|393133.27.peg.1108	#N/A	#N/A
fig|393133.27.peg.1109	#N/A	#N/A
fig|393133.27.peg.1110	LMRG_RS05555	lmo1121
fig|393133.27.peg.1111	LMRG_RS05560	lmo1122
fig|393133.27.peg.1112	LMRG_RS05565	lmo1123
fig|393133.27.peg.1113	LMRG_RS05570	lmo1124
fig|393133.27.peg.1114	LMRG_RS05575	lmo1125
fig|393133.27.peg.1115	LMRG_RS05580	lmo1126
fig|393133.27.peg.1116	LMRG_RS05585	lmo1127
fig|393133.27.peg.1117	LMRG_RS05590	lmo1128
fig|393133.27.peg.1118	LMRG_RS05595	lmo1129
fig|393133.27.peg.1119	LMRG_RS05600	lmo1130
fig|393133.27.peg.1120	LMRG_RS05605	lmo1131
fig|393133.27.peg.1121	LMRG_RS05610	lmo1132
fig|393133.27.peg.1122	LMRG_RS05615	lmo1133
fig|393133.27.peg.1123	LMRG_RS05620	lmo1134
fig|393133.27.peg.1124	LMRG_RS05625	lmo1135
fig|393133.27.peg.1125	LMRG_RS05630	lmo1136
fig|393133.27.peg.1126	LMRG_RS05635	lmo1137
fig|393133.27.peg.1127	LMRG_RS05640	lmo1138
fig|393133.27.peg.1128	LMRG_RS05645	lmo1139
fig|393133.27.peg.1129	LMRG_RS05650	lmo1140
fig|393133.27.peg.1130	LMRG_RS05655	lmo1141
fig|393133.27.peg.1131	#N/A	#N/A
fig|393133.27.peg.1132	LMRG_RS05665	lmo1143
fig|393133.27.peg.1133	LMRG_RS05670	lmo1144
fig|393133.27.peg.1134	LMRG_RS05675	lmo1145
fig|393133.27.peg.1135	LMRG_RS05680	lmo1146
fig|393133.27.peg.1136	LMRG_RS05685	lmo1147
fig|393133.27.peg.1137	LMRG_RS05690	lmo1148
fig|393133.27.peg.1138	LMRG_RS05695	lmo1149
fig|393133.27.peg.1139	LMRG_RS05700	lmo1150
fig|393133.27.peg.1140	LMRG_RS05705	lmo1151
fig|393133.27.peg.1141	LMRG_RS05710	lmo1152
fig|393133.27.peg.1142	LMRG_RS05715	#N/A
fig|393133.27.peg.1143	LMRG_RS05720	#N/A
fig|393133.27.peg.1144	#N/A	#N/A
fig|393133.27.peg.1145	LMRG_RS05730	lmo1156
fig|393133.27.peg.1146	LMRG_RS05735	lmo1157
fig|393133.27.peg.1147	LMRG_RS05740	lmo1158
fig|393133.27.peg.1148	LMRG_RS05745	lmo1159
fig|393133.27.peg.1149	LMRG_RS05750	lmo1160
fig|393133.27.peg.1150	LMRG_RS05755	lmo1161
fig|393133.27.peg.1151	LMRG_RS05760	lmo1162
fig|393133.27.peg.1152	LMRG_RS05765	lmo1163
fig|393133.27.peg.1153	LMRG_RS05770	lmo1164
fig|393133.27.peg.1154	LMRG_RS05775	lmo1165
fig|393133.27.peg.1155	LMRG_RS05780	lmo1166
fig|393133.27.peg.1156	LMRG_RS05785	lmo1167
fig|393133.27.peg.1157	LMRG_RS05790	lmo1168
fig|393133.27.peg.1158	LMRG_RS05795	lmo1169
fig|393133.27.peg.1159	LMRG_RS05800	lmo1170
fig|393133.27.peg.1160	LMRG_RS05805	lmo1171
fig|393133.27.peg.1161	#N/A	#N/A
fig|393133.27.peg.1162	LMRG_RS05815	lmo1173
fig|393133.27.peg.1163	LMRG_RS05820	lmo1174
fig|393133.27.peg.1164	LMRG_RS05825	lmo1175
fig|393133.27.peg.1165	LMRG_RS05830	lmo1176
fig|393133.27.peg.1166	LMRG_RS05835	lmo1177
fig|393133.27.peg.1167	LMRG_RS05840	lmo1178
fig|393133.27.peg.1168	LMRG_RS05845	lmo1179
fig|393133.27.peg.1169	LMRG_RS05850	lmo1180
fig|393133.27.peg.1170	LMRG_RS05855	lmo1181
fig|393133.27.peg.1171	LMRG_RS05860	lmo1182
fig|393133.27.peg.1172	LMRG_RS05865	lmo1183
fig|393133.27.peg.1173	LMRG_RS05870	lmo1184
fig|393133.27.peg.1174	#N/A	#N/A
fig|393133.27.peg.1175	LMRG_RS05880	lmo1186
fig|393133.27.peg.1176	LMRG_RS05885	lmo1187
fig|393133.27.peg.1177	LMRG_RS05890	lmo1188
fig|393133.27.peg.1178	LMRG_RS05895	lmo1189
fig|393133.27.peg.1179	LMRG_RS05900	lmo1190
fig|393133.27.peg.1180	LMRG_RS05905	lmo1191
fig|393133.27.peg.1181	LMRG_RS05910	lmo1192
fig|393133.27.peg.1182	LMRG_RS05915	#N/A
fig|393133.27.peg.1183	LMRG_RS05920	lmo1194
fig|393133.27.peg.1184	LMRG_RS05925	lmo1195
fig|393133.27.peg.1185	LMRG_RS05930	lmo1196
fig|393133.27.peg.1186	LMRG_RS05935	lmo1197
fig|393133.27.peg.1187	LMRG_RS05940	lmo1198
fig|393133.27.peg.1188	LMRG_RS05945	lmo1199
fig|393133.27.peg.1189	LMRG_RS05950	lmo1200
fig|393133.27.peg.1190	LMRG_RS05955	lmo1201
fig|393133.27.peg.1191	LMRG_RS05960	lmo1202
fig|393133.27.peg.1192	LMRG_RS05965	lmo1203
fig|393133.27.peg.1193	#N/A	#N/A
fig|393133.27.peg.1194	LMRG_RS05975	lmo1205
fig|393133.27.peg.1195	LMRG_RS05980	lmo1206
fig|393133.27.peg.1196	LMRG_RS05985	lmo1207
fig|393133.27.peg.1197	LMRG_RS05990	lmo1208
fig|393133.27.peg.1198	LMRG_RS05995	lmo1209
fig|393133.27.peg.1199	LMRG_RS06000	lmo1210
fig|393133.27.peg.1200	LMRG_RS06005	lmo1211
fig|393133.27.peg.1201	LMRG_RS06010	lmo1212
fig|393133.27.peg.1202	LMRG_RS06015	lmo1213
fig|393133.27.peg.1203	LMRG_RS06020	lmo1214
fig|393133.27.peg.1204	#N/A	#N/A
fig|393133.27.peg.1205	#N/A	#N/A
fig|393133.27.peg.1206	LMRG_RS06035	lmo1217
fig|393133.27.peg.1207	LMRG_RS06040	lmo1218
fig|393133.27.peg.1208	LMRG_RS06045	lmo1219
fig|393133.27.peg.1209	LMRG_RS06050	lmo1220
fig|393133.27.peg.1210	LMRG_RS06055	lmo1221
fig|393133.27.peg.1211	LMRG_RS06060	lmo1222
fig|393133.27.peg.1212	LMRG_RS06065	lmo1223
fig|393133.27.peg.1213	LMRG_RS06070	lmo1224
fig|393133.27.peg.1214	LMRG_RS06075	lmo1225
fig|393133.27.peg.1215	LMRG_RS06080	lmo1226
fig|393133.27.peg.1216	LMRG_RS06085	lmo1227
fig|393133.27.peg.1217	LMRG_RS06090	lmo1228
fig|393133.27.peg.1218	LMRG_RS06095	lmo1229
fig|393133.27.peg.1219	LMRG_RS06100	lmo1230
fig|393133.27.peg.1220	LMRG_RS06105	lmo1231
fig|393133.27.peg.1221	LMRG_RS06110	lmo1232
fig|393133.27.peg.1222	LMRG_RS06115	lmo1233
fig|393133.27.peg.1223	LMRG_RS06120	lmo1234
fig|393133.27.peg.1224	LMRG_RS06125	lmo1235
fig|393133.27.peg.1225	LMRG_RS06130	lmo1236
fig|393133.27.peg.1226	#N/A	#N/A
fig|393133.27.peg.1227	LMRG_RS06135	lmo1237
fig|393133.27.peg.1228	LMRG_RS06140	lmo1238
fig|393133.27.peg.1229	LMRG_RS06145	lmo1239
fig|393133.27.peg.1230	LMRG_RS06150	lmo1240
fig|393133.27.peg.1231	#N/A	#N/A
fig|393133.27.peg.1232	LMRG_RS06165	lmo1242
fig|393133.27.peg.1233	LMRG_RS06170	lmo1243
fig|393133.27.peg.1234	LMRG_RS06175	lmo1244
fig|393133.27.peg.1235	LMRG_RS06180	lmo1245
fig|393133.27.peg.1236	LMRG_RS06185	lmo1246
fig|393133.27.peg.1237	LMRG_RS06190	lmo1247
fig|393133.27.peg.1238	LMRG_RS06195	lmo1248
fig|393133.27.peg.1239	LMRG_RS06200	lmo1249
fig|393133.27.peg.1240	LMRG_RS06205	lmo1250
fig|393133.27.peg.1241	LMRG_RS06210	lmo1251
fig|393133.27.peg.1242	LMRG_RS06215	#N/A
fig|393133.27.peg.1243	LMRG_RS06220	lmo1252
fig|393133.27.peg.1244	LMRG_RS14940	#N/A
fig|393133.27.peg.1245	LMRG_RS06230	lmo1253
fig|393133.27.peg.1246	LMRG_RS06235	lmo1254
fig|393133.27.peg.1247	LMRG_RS06240	lmo1255
fig|393133.27.peg.1248	LMRG_RS06245	lmo1256
fig|393133.27.peg.1249	LMRG_RS06250	lmo1257
fig|393133.27.peg.1250	LMRG_RS06255	lmo1258
fig|393133.27.peg.1251	LMRG_RS06260	lmo1259
fig|393133.27.peg.1252	LMRG_RS06265	lmo1260
fig|393133.27.peg.1253	LMRG_RS06270	lmo1261
fig|393133.27.peg.1254	LMRG_RS06275	lmo1262
fig|393133.27.peg.1255	LMRG_RS06280	lmo1263
fig|393133.27.peg.1256	LMRG_RS06285	lmo1264
fig|393133.27.peg.1257	LMRG_RS06290	lmo1265
fig|393133.27.peg.1258	LMRG_RS06295	lmo1266
fig|393133.27.peg.1259	LMRG_RS06300	lmo1267
fig|393133.27.peg.1260	LMRG_RS06305	lmo1268
fig|393133.27.peg.1261	LMRG_RS06310	lmo1269
fig|393133.27.peg.1262	LMRG_RS06315	lmo1270
fig|393133.27.peg.1263	LMRG_RS06320	lmo1271
fig|393133.27.peg.1264	LMRG_RS06325	lmo1272
fig|393133.27.peg.1265	LMRG_RS06330	lmo1273
fig|393133.27.peg.1266	LMRG_RS06335	lmo1274
fig|393133.27.peg.1267	LMRG_RS06340	lmo1275
fig|393133.27.peg.1268	LMRG_RS06345	lmo1276
fig|393133.27.peg.1269	LMRG_RS06350	lmo1277
fig|393133.27.peg.1270	LMRG_RS06355	lmo1278
fig|393133.27.peg.1271	LMRG_RS06360	lmo1279
fig|393133.27.peg.1272	LMRG_RS06365	lmo1280
fig|393133.27.peg.1273	LMRG_RS06370	lmo1281
fig|393133.27.peg.1274	LMRG_RS06375	lmo1282
fig|393133.27.peg.1275	LMRG_RS06380	lmo1283
fig|393133.27.peg.1276	LMRG_RS06385	lmo1284
fig|393133.27.peg.1277	LMRG_RS06390	lmo1285
fig|393133.27.peg.1278	LMRG_RS06395	lmo1286
fig|393133.27.peg.1279	LMRG_RS06400	lmo1287
fig|393133.27.peg.1280	LMRG_RS06405	lmo1288
fig|393133.27.peg.1281	LMRG_RS06410	#N/A
fig|393133.27.peg.1282	#N/A	#N/A
fig|393133.27.peg.1283	LMRG_RS06415	lmo1290
fig|393133.27.peg.1284	LMRG_RS06420	lmo1291
fig|393133.27.peg.1285	LMRG_RS06425	lmo1292
fig|393133.27.peg.1286	#N/A	#N/A
fig|393133.27.peg.1287	LMRG_RS06435	lmo1294
fig|393133.27.peg.1288	LMRG_RS06440	lmo1295
fig|393133.27.peg.1289	LMRG_RS06445	lmo1296
fig|393133.27.peg.1290	LMRG_RS06450	lmo1297
fig|393133.27.peg.1291	LMRG_RS06455	lmo1298
fig|393133.27.peg.1292	LMRG_RS06460	lmo1299
fig|393133.27.peg.1293	LMRG_RS06465	lmo1300
fig|393133.27.peg.1294	LMRG_RS06470	lmo1301
fig|393133.27.peg.1295	LMRG_RS06475	lmo1302
fig|393133.27.peg.1296	LMRG_RS06480	lmo1303
fig|393133.27.peg.1297	LMRG_RS06485	lmo1304
fig|393133.27.peg.1298	LMRG_RS06490	lmo1305
fig|393133.27.peg.1299	LMRG_RS06495	lmo1306
fig|393133.27.peg.1300	LMRG_RS06500	lmo1307
fig|393133.27.peg.1301	LMRG_RS06505	lmo1308
fig|393133.27.peg.1302	LMRG_RS06510	lmo1309
fig|393133.27.peg.1303	LMRG_RS06515	lmo1310
fig|393133.27.peg.1304	LMRG_RS06520	lmo1311
fig|393133.27.peg.1305	LMRG_RS06525	lmo1312
fig|393133.27.peg.1306	LMRG_RS06530	lmo1313
fig|393133.27.peg.1307	LMRG_RS06535	lmo1314
fig|393133.27.peg.1308	LMRG_RS06540	lmo1315
fig|393133.27.peg.1309	LMRG_RS06545	lmo1316
fig|393133.27.peg.1310	LMRG_RS06550	lmo1317
fig|393133.27.peg.1311	LMRG_RS06555	lmo1318
fig|393133.27.peg.1312	LMRG_RS06560	lmo1319
fig|393133.27.peg.1313	LMRG_RS06565	#N/A
fig|393133.27.peg.1314	LMRG_RS06570	lmo1321
fig|393133.27.peg.1315	LMRG_RS06575	#N/A
fig|393133.27.peg.1316	LMRG_RS06580	lmo1323
fig|393133.27.peg.1317	LMRG_RS06585	lmo1324
fig|393133.27.peg.1318	LMRG_RS06590	lmo1325
fig|393133.27.peg.1319	LMRG_RS06595	lmo1326
fig|393133.27.peg.1320	LMRG_RS06600	lmo1327
fig|393133.27.peg.1321	LMRG_RS06605	lmo1328
fig|393133.27.peg.1322	LMRG_RS06610	lmo1329
fig|393133.27.peg.1323	LMRG_RS06615	lmo1330
fig|393133.27.peg.1324	LMRG_RS06620	lmo1331
fig|393133.27.peg.1325	LMRG_RS06625	lmo1332
fig|393133.27.peg.1326	LMRG_RS06630	lmo1333
fig|393133.27.peg.1327	LMRG_RS06635	#N/A
fig|393133.27.peg.1328	LMRG_RS06640	lmo1335
fig|393133.27.peg.1329	LMRG_RS06645	lmo1336
fig|393133.27.peg.1330	#N/A	#N/A
fig|393133.27.peg.1331	LMRG_RS06655	lmo1338
fig|393133.27.peg.1332	LMRG_RS06660	lmo1339
fig|393133.27.peg.1333	LMRG_RS06665	lmo1340
fig|393133.27.peg.1334	LMRG_RS06670	lmo1341
fig|393133.27.peg.1335	LMRG_RS06675	lmo1342
fig|393133.27.peg.1336	LMRG_RS06680	lmo1343
fig|393133.27.peg.1337	LMRG_RS06685	lmo1344
fig|393133.27.peg.1338	LMRG_RS06690	lmo1345
fig|393133.27.peg.1339	LMRG_RS06695	lmo1346
fig|393133.27.peg.1340	LMRG_RS06700	lmo1347
fig|393133.27.peg.1341	LMRG_RS06705	lmo1348
fig|393133.27.peg.1342	LMRG_RS06710	lmo1349
fig|393133.27.peg.1343	LMRG_RS06715	lmo1350
fig|393133.27.peg.1344	LMRG_RS06720	lmo1351
fig|393133.27.peg.1345	LMRG_RS06725	lmo1352
fig|393133.27.peg.1346	LMRG_RS06730	lmo1353
fig|393133.27.peg.1347	LMRG_RS06735	lmo1354
fig|393133.27.peg.1348	LMRG_RS06740	lmo1355
fig|393133.27.peg.1349	LMRG_RS06745	lmo1356
fig|393133.27.peg.1350	LMRG_RS06750	lmo1357
fig|393133.27.peg.1351	LMRG_RS06755	lmo1358
fig|393133.27.peg.1352	LMRG_RS06760	lmo1359
fig|393133.27.peg.1353	LMRG_RS06765	lmo1360
fig|393133.27.peg.1354	#N/A	#N/A
fig|393133.27.peg.1355	LMRG_RS06775	lmo1362
fig|393133.27.peg.1356	LMRG_RS06780	lmo1363
fig|393133.27.peg.1357	LMRG_RS06785	lmo1364
fig|393133.27.peg.1358	#N/A	#N/A
fig|393133.27.peg.1359	LMRG_RS06795	lmo1366
fig|393133.27.peg.1360	LMRG_RS06800	lmo1367
fig|393133.27.peg.1361	LMRG_RS06805	lmo1368
fig|393133.27.peg.1362	LMRG_RS06810	lmo1369
fig|393133.27.peg.1363	LMRG_RS06815	lmo1370
fig|393133.27.peg.1364	LMRG_RS06820	lmo1371
fig|393133.27.peg.1365	LMRG_RS06825	lmo1372
fig|393133.27.peg.1366	LMRG_RS06830	lmo1373
fig|393133.27.peg.1367	LMRG_RS06835	lmo1374
fig|393133.27.peg.1368	LMRG_RS14915	#N/A
fig|393133.27.peg.1369	#N/A	#N/A
fig|393133.27.peg.1370	LMRG_RS06845	lmo1376
fig|393133.27.peg.1371	#N/A	#N/A
fig|393133.27.peg.1372	LMRG_RS06850	lmo1377
fig|393133.27.peg.1373	LMRG_RS06855	lmo1378
fig|393133.27.peg.1374	LMRG_RS06860	lmo1379
fig|393133.27.peg.1375	LMRG_RS06865	lmo1380
fig|393133.27.peg.1376	LMRG_RS06870	lmo1381
fig|393133.27.peg.1377	LMRG_RS06875	lmo1382
fig|393133.27.peg.1378	LMRG_RS06880	lmo1383
fig|393133.27.peg.1379	LMRG_RS06885	lmo1384
fig|393133.27.peg.1380	LMRG_RS06890	lmo1385
fig|393133.27.peg.1381	LMRG_RS06895	lmo1386
fig|393133.27.peg.1382	LMRG_RS06900	lmo1387
fig|393133.27.peg.1383	LMRG_RS06905	lmo1388
fig|393133.27.peg.1384	LMRG_RS06910	lmo1389
fig|393133.27.peg.1385	LMRG_RS06915	lmo1390
fig|393133.27.peg.1386	LMRG_RS06920	lmo1391
fig|393133.27.peg.1387	LMRG_RS06925	lmo1392
fig|393133.27.peg.1388	LMRG_RS06930	lmo1393
fig|393133.27.peg.1389	LMRG_RS06935	#N/A
fig|393133.27.peg.1390	LMRG_RS06940	lmo1395
fig|393133.27.peg.1391	LMRG_RS06945	lmo1396
fig|393133.27.peg.1392	LMRG_RS06950	lmo1397
fig|393133.27.peg.1393	#N/A	#N/A
fig|393133.27.peg.1394	LMRG_RS06955	lmo1398
fig|393133.27.peg.1395	LMRG_RS06960	lmo1399
fig|393133.27.peg.1396	LMRG_RS06965	lmo1400
fig|393133.27.peg.1397	LMRG_RS06970	lmo1401
fig|393133.27.peg.1398	LMRG_RS06975	lmo1402
fig|393133.27.peg.1399	LMRG_RS06980	lmo1403
fig|393133.27.peg.1400	LMRG_RS06985	lmo1404
fig|393133.27.peg.1401	LMRG_RS06990	lmo1405
fig|393133.27.peg.1402	LMRG_RS06995	lmo1406
fig|393133.27.peg.1403	LMRG_RS07000	lmo1407
fig|393133.27.peg.1404	LMRG_RS07005	lmo1408
fig|393133.27.peg.1405	LMRG_RS07010	lmo1409
fig|393133.27.peg.1406	LMRG_RS07015	lmo1410
fig|393133.27.peg.1407	LMRG_RS07020	lmo1411
fig|393133.27.peg.1408	LMRG_RS07025	lmo1412
fig|393133.27.peg.1409	LMRG_RS07030	lmo1413
fig|393133.27.peg.1410	LMRG_RS07035	lmo1414
fig|393133.27.peg.1411	LMRG_RS07040	lmo1415
fig|393133.27.peg.1412	LMRG_RS07045	lmo1416
fig|393133.27.peg.1413	LMRG_RS07050	lmo1417
fig|393133.27.peg.1414	LMRG_RS07055	lmo1418
fig|393133.27.peg.1415	LMRG_RS07060	lmo1419
fig|393133.27.peg.1416	LMRG_RS07065	lmo1420
fig|393133.27.peg.1417	LMRG_RS07070	lmo1421
fig|393133.27.peg.1418	LMRG_RS07075	lmo1422
fig|393133.27.peg.1419	LMRG_RS07080	lmo1423
fig|393133.27.peg.1420	LMRG_RS07085	lmo1424
fig|393133.27.peg.1421	LMRG_RS07090	lmo1425
fig|393133.27.peg.1422	LMRG_RS07095	lmo1426
fig|393133.27.peg.1423	LMRG_RS07100	lmo1427
fig|393133.27.peg.1424	LMRG_RS07105	lmo1428
fig|393133.27.peg.1425	LMRG_RS07110	lmo1429
fig|393133.27.peg.1426	LMRG_RS07115	lmo1430
fig|393133.27.peg.1427	LMRG_RS07120	lmo1431
fig|393133.27.peg.1428	LMRG_RS07125	lmo1432
fig|393133.27.peg.1429	LMRG_RS07130	lmo1433
fig|393133.27.peg.1430	LMRG_RS07135	lmo1434
fig|393133.27.peg.1431	LMRG_RS07140	lmo1435
fig|393133.27.peg.1432	LMRG_RS07145	lmo1436
fig|393133.27.peg.1433	LMRG_RS07150	lmo1437
fig|393133.27.peg.1434	LMRG_RS07155	lmo1438
fig|393133.27.peg.1435	LMRG_RS07160	lmo1439
fig|393133.27.peg.1436	LMRG_RS07165	lmo1440
fig|393133.27.peg.1437	LMRG_RS07170	lmo1441
fig|393133.27.peg.1438	LMRG_RS07175	lmo1442
fig|393133.27.peg.1439	LMRG_RS07180	lmo1443
fig|393133.27.peg.1440	LMRG_RS07185	lmo1444
fig|393133.27.peg.1441	LMRG_RS07190	lmo1445
fig|393133.27.peg.1442	LMRG_RS07195	lmo1446
fig|393133.27.peg.1443	LMRG_RS07200	lmo1447
fig|393133.27.peg.1444	LMRG_RS07205	lmo1448
fig|393133.27.peg.1445	LMRG_RS07210	lmo1449
fig|393133.27.peg.1446	LMRG_RS07215	lmo1450
fig|393133.27.peg.1447	LMRG_RS07220	lmo1451
fig|393133.27.peg.1448	LMRG_RS07225	lmo1452
fig|393133.27.peg.1449	LMRG_RS07230	lmo1453
fig|393133.27.peg.1450	LMRG_RS07235	lmo1454
fig|393133.27.peg.1451	LMRG_RS07240	lmo1455
fig|393133.27.peg.1452	LMRG_RS07245	lmo1456
fig|393133.27.peg.1453	LMRG_RS07250	lmo1457
fig|393133.27.peg.1454	LMRG_RS07255	lmo1458
fig|393133.27.peg.1455	LMRG_RS07260	lmo1459
fig|393133.27.peg.1456	LMRG_RS07265	lmo1460
fig|393133.27.peg.1457	LMRG_RS07270	lmo1461
fig|393133.27.peg.1458	LMRG_RS07275	lmo1462
fig|393133.27.peg.1459	LMRG_RS07280	lmo1463
fig|393133.27.peg.1460	LMRG_RS07285	lmo1464
fig|393133.27.peg.1461	LMRG_RS07290	lmo1465
fig|393133.27.peg.1462	LMRG_RS07295	lmo1466
fig|393133.27.peg.1463	LMRG_RS07300	lmo1467
fig|393133.27.peg.1464	#N/A	#N/A
fig|393133.27.peg.1465	LMRG_RS07305	lmo1468
fig|393133.27.peg.1466	LMRG_RS07310	lmo1469
fig|393133.27.peg.1467	LMRG_RS07315	lmo1470
fig|393133.27.peg.1468	LMRG_RS07320	lmo1471
fig|393133.27.peg.1469	LMRG_RS07325	lmo1472
fig|393133.27.peg.1470	LMRG_RS07330	lmo1473
fig|393133.27.peg.1471	LMRG_RS07335	lmo1474
fig|393133.27.peg.1472	LMRG_RS07340	lmo1475
fig|393133.27.peg.1473	LMRG_RS07345	lmo1476
fig|393133.27.peg.1474	LMRG_RS07350	lmo1477
fig|393133.27.peg.1475	LMRG_RS07355	lmo1478
fig|393133.27.peg.1476	LMRG_RS07360	lmo1479
fig|393133.27.peg.1477	LMRG_RS07365	lmo1480
fig|393133.27.peg.1478	LMRG_RS07370	lmo1481
fig|393133.27.peg.1479	LMRG_RS07375	lmo1482
fig|393133.27.peg.1480	LMRG_RS07380	lmo1483
fig|393133.27.peg.1481	LMRG_RS07385	lmo1484
fig|393133.27.peg.1482	LMRG_RS07390	lmo1485
fig|393133.27.peg.1483	LMRG_RS07395	lmo1486
fig|393133.27.peg.1484	LMRG_RS07400	lmo1487
fig|393133.27.peg.1485	LMRG_RS07405	lmo1488
fig|393133.27.peg.1486	LMRG_RS07410	lmo1489
fig|393133.27.peg.1487	LMRG_RS07415	lmo1490
fig|393133.27.peg.1488	LMRG_RS07420	lmo1491
fig|393133.27.peg.1489	LMRG_RS07425	lmo1492
fig|393133.27.peg.1490	LMRG_RS07430	lmo1493
fig|393133.27.peg.1491	LMRG_RS07435	lmo1494
fig|393133.27.peg.1492	LMRG_RS07440	lmo1495
fig|393133.27.peg.1493	LMRG_RS07445	lmo1496
fig|393133.27.peg.1494	LMRG_RS07450	lmo1497
fig|393133.27.peg.1495	LMRG_RS07455	lmo1498
fig|393133.27.peg.1496	LMRG_RS07460	lmo1499
fig|393133.27.peg.1497	LMRG_RS07465	lmo1500
fig|393133.27.peg.1498	LMRG_RS07470	lmo1501
fig|393133.27.peg.1499	LMRG_RS07475	lmo1502
fig|393133.27.peg.1500	LMRG_RS07480	lmo1503
fig|393133.27.peg.1501	LMRG_RS07485	lmo1504
fig|393133.27.peg.1502	LMRG_RS07490	lmo1505
fig|393133.27.peg.1503	LMRG_RS07495	lmo1506
fig|393133.27.peg.1504	LMRG_RS07500	lmo1507
fig|393133.27.peg.1505	#N/A	#N/A
fig|393133.27.peg.1506	LMRG_RS07510	lmo1509
fig|393133.27.peg.1507	LMRG_RS07515	lmo1510
fig|393133.27.peg.1508	LMRG_RS07520	lmo1511
fig|393133.27.peg.1509	LMRG_RS07525	lmo1512
fig|393133.27.peg.1510	LMRG_RS07530	lmo1513
fig|393133.27.peg.1511	LMRG_RS07535	lmo1514
fig|393133.27.peg.1512	LMRG_RS07540	lmo1515
fig|393133.27.peg.1513	LMRG_RS07545	lmo1516
fig|393133.27.peg.1514	LMRG_RS07550	lmo1517
fig|393133.27.peg.1515	LMRG_RS07555	lmo1518
fig|393133.27.peg.1516	LMRG_RS07560	lmo1519
fig|393133.27.peg.1517	LMRG_RS07565	lmo1520
fig|393133.27.peg.1518	LMRG_RS07570	lmo1521
fig|393133.27.peg.1519	LMRG_RS07575	lmo1522
fig|393133.27.peg.1520	LMRG_RS07580	lmo1523
fig|393133.27.peg.1521	LMRG_RS07585	lmo1524
fig|393133.27.peg.1522	LMRG_RS07590	lmo1525
fig|393133.27.peg.1523	LMRG_RS07595	lmo1526
fig|393133.27.peg.1524	LMRG_RS07600	lmo1527
fig|393133.27.peg.1525	LMRG_RS07605	lmo1528
fig|393133.27.peg.1526	LMRG_RS07610	lmo1529
fig|393133.27.peg.1527	LMRG_RS07615	lmo1530
fig|393133.27.peg.1528	LMRG_RS07620	lmo1531
fig|393133.27.peg.1529	LMRG_RS07625	lmo1532
fig|393133.27.peg.1530	LMRG_RS07630	lmo1533
fig|393133.27.peg.1531	LMRG_RS07635	lmo1534
fig|393133.27.peg.1532	LMRG_RS07640	lmo1535
fig|393133.27.peg.1533	LMRG_RS07645	lmo1536
fig|393133.27.peg.1534	LMRG_RS07650	lmo1537
fig|393133.27.peg.1535	LMRG_RS07655	lmo1538
fig|393133.27.peg.1536	LMRG_RS07660	lmo1539
fig|393133.27.peg.1537	LMRG_RS07665	lmo1540
fig|393133.27.peg.1538	LMRG_RS07670	lmo1541
fig|393133.27.peg.1539	LMRG_RS07675	lmo1542
fig|393133.27.peg.1540	LMRG_RS07680	lmo1543
fig|393133.27.peg.1541	LMRG_RS07685	lmo1544
fig|393133.27.peg.1542	LMRG_RS07690	lmo1545
fig|393133.27.peg.1543	LMRG_RS07695	lmo1546
fig|393133.27.peg.1544	LMRG_RS07700	lmo1547
fig|393133.27.peg.1545	LMRG_RS07705	lmo1548
fig|393133.27.peg.1546	LMRG_RS07710	lmo1549
fig|393133.27.peg.1547	LMRG_RS07715	lmo1550
fig|393133.27.peg.1548	LMRG_RS07720	lmo1551
fig|393133.27.peg.1549	LMRG_RS07725	lmo1552
fig|393133.27.peg.1550	LMRG_RS07730	lmo1553
fig|393133.27.peg.1551	LMRG_RS07735	lmo1554
fig|393133.27.peg.1552	LMRG_RS07740	lmo1555
fig|393133.27.peg.1553	LMRG_RS07745	lmo1556
fig|393133.27.peg.1554	LMRG_RS07750	lmo1557
fig|393133.27.peg.1555	LMRG_RS07755	#N/A
fig|393133.27.peg.1556	LMRG_RS07760	lmo1559
fig|393133.27.peg.1557	LMRG_RS07765	lmo1560
fig|393133.27.peg.1558	LMRG_RS07770	lmo1561
fig|393133.27.peg.1559	LMRG_RS07775	lmo1562
fig|393133.27.peg.1560	LMRG_RS07780	lmo1563
fig|393133.27.peg.1561	LMRG_RS07785	lmo1564
fig|393133.27.peg.1562	LMRG_RS07790	lmo1565
fig|393133.27.peg.1563	LMRG_RS07795	lmo1566
fig|393133.27.peg.1564	LMRG_RS07800	lmo1567
fig|393133.27.peg.1565	LMRG_RS07805	lmo1568
fig|393133.27.peg.1566	LMRG_RS07810	lmo1569
fig|393133.27.peg.1567	LMRG_RS07815	lmo1570
fig|393133.27.peg.1568	LMRG_RS07820	lmo1571
fig|393133.27.peg.1569	#N/A	#N/A
fig|393133.27.peg.1570	LMRG_RS07825	lmo1572
fig|393133.27.peg.1571	LMRG_RS07830	lmo1573
fig|393133.27.peg.1572	LMRG_RS07835	lmo1574
fig|393133.27.peg.1573	LMRG_RS07840	lmo1575
fig|393133.27.peg.1574	LMRG_RS07845	lmo1576
fig|393133.27.peg.1575	LMRG_RS07850	lmo1577
fig|393133.27.peg.1576	LMRG_RS07855	lmo1578
fig|393133.27.peg.1577	LMRG_RS07860	lmo1579
fig|393133.27.peg.1578	LMRG_RS07865	lmo1580
fig|393133.27.peg.1579	LMRG_RS07870	lmo1581
fig|393133.27.peg.1580	LMRG_RS07875	lmo1582
fig|393133.27.peg.1581	LMRG_RS07880	lmo1583
fig|393133.27.peg.1582	LMRG_RS07885	lmo1584
fig|393133.27.peg.1583	LMRG_RS07890	lmo1585
fig|393133.27.peg.1584	LMRG_RS07895	lmo1586
fig|393133.27.peg.1585	LMRG_RS07900	lmo1587
fig|393133.27.peg.1586	LMRG_RS07905	#N/A
fig|393133.27.peg.1587	LMRG_RS07910	lmo1589
fig|393133.27.peg.1588	LMRG_RS07915	lmo1590
fig|393133.27.peg.1589	LMRG_RS07920	lmo1591
fig|393133.27.peg.1590	LMRG_RS07925	lmo1592
fig|393133.27.peg.1591	LMRG_RS07930	lmo1593
fig|393133.27.peg.1592	LMRG_RS07935	lmo1594
fig|393133.27.peg.1593	LMRG_RS07940	lmo1595
fig|393133.27.peg.1594	LMRG_RS07945	lmo1596
fig|393133.27.peg.1595	LMRG_RS07950	#N/A
fig|393133.27.peg.1596	LMRG_RS07955	lmo1597
fig|393133.27.peg.1597	LMRG_RS07960	lmo1598
fig|393133.27.peg.1598	LMRG_RS07965	lmo1599
fig|393133.27.peg.1599	LMRG_RS07970	lmo1600
fig|393133.27.peg.1600	LMRG_RS07975	lmo1601
fig|393133.27.peg.1601	LMRG_RS07980	lmo1602
fig|393133.27.peg.1602	LMRG_RS07985	lmo1603
fig|393133.27.peg.1603	LMRG_RS07990	lmo1604
fig|393133.27.peg.1604	LMRG_RS07995	lmo1605
fig|393133.27.peg.1605	LMRG_RS08000	lmo1606
fig|393133.27.peg.1606	LMRG_RS08005	lmo1607
fig|393133.27.peg.1607	LMRG_RS08010	lmo1608
fig|393133.27.peg.1608	LMRG_RS08015	lmo1609
fig|393133.27.peg.1609	LMRG_RS08020	lmo1610
fig|393133.27.peg.1610	LMRG_RS08025	lmo1611
fig|393133.27.peg.1611	LMRG_RS08030	lmo1612
fig|393133.27.peg.1612	LMRG_RS08035	lmo1613
fig|393133.27.peg.1613	LMRG_RS08040	lmo1614
fig|393133.27.peg.1614	LMRG_RS08045	lmo1615
fig|393133.27.peg.1615	LMRG_RS08050	lmo1616
fig|393133.27.peg.1616	LMRG_RS08055	lmo1617
fig|393133.27.peg.1617	LMRG_RS08060	lmo1618
fig|393133.27.peg.1618	LMRG_RS08070	lmo1619
fig|393133.27.peg.1619	LMRG_RS08075	lmo1620
fig|393133.27.peg.1620	LMRG_RS08080	lmo1621
fig|393133.27.peg.1621	LMRG_RS08085	lmo1622
fig|393133.27.peg.1622	LMRG_RS08090	lmo1623
fig|393133.27.peg.1623	LMRG_RS08095	lmo1624
fig|393133.27.peg.1624	LMRG_RS08100	lmo1625
fig|393133.27.peg.1625	LMRG_RS08105	lmo1626
fig|393133.27.peg.1626	LMRG_RS08110	lmo1627
fig|393133.27.peg.1627	LMRG_RS08115	lmo1628
fig|393133.27.peg.1628	LMRG_RS08120	lmo1629
fig|393133.27.peg.1629	LMRG_RS08125	lmo1630
fig|393133.27.peg.1630	LMRG_RS08130	lmo1631
fig|393133.27.peg.1631	LMRG_RS08135	lmo1632
fig|393133.27.peg.1632	LMRG_RS08140	lmo1633
fig|393133.27.peg.1633	LMRG_RS08145	lmo1634
fig|393133.27.peg.1634	LMRG_RS08150	lmo1635
fig|393133.27.peg.1635	LMRG_RS08155	lmo1636
fig|393133.27.peg.1636	LMRG_RS08160	lmo1637
fig|393133.27.peg.1637	LMRG_RS08165	lmo1638
fig|393133.27.peg.1638	LMRG_RS08170	lmo1639
fig|393133.27.peg.1639	LMRG_RS08175	lmo1640
fig|393133.27.peg.1640	LMRG_RS08180	lmo1641
fig|393133.27.peg.1641	LMRG_RS08185	lmo1642
fig|393133.27.peg.1642	LMRG_RS08190	lmo1643
fig|393133.27.peg.1643	LMRG_RS08195	lmo1644
fig|393133.27.peg.1644	LMRG_RS08200	lmo1645
fig|393133.27.peg.1645	LMRG_RS08205	lmo1646
fig|393133.27.peg.1646	LMRG_RS08210	lmo1647
fig|393133.27.peg.1647	LMRG_RS08215	lmo1649
fig|393133.27.peg.1648	LMRG_RS08220	lmo1650
fig|393133.27.peg.1649	LMRG_RS08225	lmo1651
fig|393133.27.peg.1650	LMRG_RS08230	lmo1652
fig|393133.27.peg.1651	LMRG_RS08235	lmo1653
fig|393133.27.peg.1652	LMRG_RS08240	lmo1654
fig|393133.27.peg.1653	LMRG_RS08250	lmo1655
fig|393133.27.peg.1654	LMRG_RS08255	lmo1656
fig|393133.27.peg.1655	LMRG_RS08260	lmo1657
fig|393133.27.peg.1656	LMRG_RS08265	lmo1658
fig|393133.27.peg.1657	#N/A	#N/A
fig|393133.27.peg.1658	LMRG_RS08275	lmo1660
fig|393133.27.peg.1659	LMRG_RS08280	lmo1661
fig|393133.27.peg.1660	LMRG_RS08285	lmo1662
fig|393133.27.peg.1661	LMRG_RS08290	lmo1663
fig|393133.27.peg.1662	LMRG_RS08295	lmo1664
fig|393133.27.peg.1663	LMRG_RS08300	lmo1665
fig|393133.27.peg.1664	LMRG_RS08305	lmo1666
fig|393133.27.peg.1665	LMRG_RS08310	lmo1667
fig|393133.27.peg.1666	LMRG_RS08315	lmo1668
fig|393133.27.peg.1667	LMRG_RS08320	lmo1669
fig|393133.27.peg.1668	LMRG_RS08325	lmo1670
fig|393133.27.peg.1669	LMRG_RS08330	lmo1671
fig|393133.27.peg.1670	LMRG_RS08335	lmo1672
fig|393133.27.peg.1671	LMRG_RS08340	lmo1673
fig|393133.27.peg.1672	LMRG_RS08345	lmo1674
fig|393133.27.peg.1673	LMRG_RS08350	lmo1675
fig|393133.27.peg.1674	LMRG_RS08355	lmo1676
fig|393133.27.peg.1675	LMRG_RS08360	lmo1677
fig|393133.27.peg.1676	#N/A	#N/A
fig|393133.27.peg.1677	LMRG_RS08370	lmo1679
fig|393133.27.peg.1678	LMRG_RS08375	lmo1680
fig|393133.27.peg.1679	LMRG_RS08380	lmo1681
fig|393133.27.peg.1680	LMRG_RS08385	lmo1682
fig|393133.27.peg.1681	LMRG_RS08510	lmo1683
fig|393133.27.peg.1682	LMRG_RS08515	lmo1684
fig|393133.27.peg.1683	LMRG_RS08520	lmo1685
fig|393133.27.peg.1684	LMRG_RS08525	lmo1686
fig|393133.27.peg.1685	LMRG_RS08530	lmo1687
fig|393133.27.peg.1686	LMRG_RS08535	lmo1688
fig|393133.27.peg.1687	LMRG_RS08540	lmo1689
fig|393133.27.peg.1688	LMRG_RS08545	lmo1690
fig|393133.27.peg.1689	LMRG_RS08550	lmo1691
fig|393133.27.peg.1690	LMRG_RS08555	lmo1692
fig|393133.27.peg.1691	LMRG_RS08560	lmo1693
fig|393133.27.peg.1692	LMRG_RS08565	lmo1694
fig|393133.27.peg.1693	LMRG_RS08570	lmo1695
fig|393133.27.peg.1694	LMRG_RS08575	lmo1696
fig|393133.27.peg.1695	LMRG_RS08580	lmo1697
fig|393133.27.peg.1696	LMRG_RS08585	lmo1698
fig|393133.27.peg.1697	LMRG_RS08590	lmo1699
fig|393133.27.peg.1698	LMRG_RS08595	lmo1700
fig|393133.27.peg.1699	LMRG_RS08600	lmo1701
fig|393133.27.peg.1700	LMRG_RS08605	lmo1702
fig|393133.27.peg.1701	LMRG_RS08610	lmo1703
fig|393133.27.peg.1702	LMRG_RS08615	lmo1704
fig|393133.27.peg.1703	LMRG_RS08620	lmo1705
fig|393133.27.peg.1704	LMRG_RS08625	lmo1706
fig|393133.27.peg.1705	LMRG_RS08630	lmo1707
fig|393133.27.peg.1706	LMRG_RS08635	lmo1708
fig|393133.27.peg.1707	LMRG_RS08640	lmo1709
fig|393133.27.peg.1708	LMRG_RS08645	lmo1710
fig|393133.27.peg.1709	LMRG_RS08650	lmo1711
fig|393133.27.peg.1710	LMRG_RS08655	lmo1712
fig|393133.27.peg.1711	LMRG_RS08660	lmo1713
fig|393133.27.peg.1712	LMRG_RS08670	lmo1715
fig|393133.27.peg.1713	LMRG_RS08675	lmo1716
fig|393133.27.peg.1714	LMRG_RS08680	lmo1718
fig|393133.27.peg.1715	LMRG_RS08685	lmo1719
fig|393133.27.peg.1716	LMRG_RS08690	lmo1720
fig|393133.27.peg.1717	LMRG_RS08695	lmo1721
fig|393133.27.peg.1718	LMRG_RS08700	lmo1722
fig|393133.27.peg.1719	LMRG_RS08705	lmo1723
fig|393133.27.peg.1720	LMRG_RS08710	lmo1724
fig|393133.27.peg.1721	LMRG_RS08715	lmo1725
fig|393133.27.peg.1722	LMRG_RS08720	lmo1726
fig|393133.27.peg.1723	LMRG_RS08725	lmo1727
fig|393133.27.peg.1724	LMRG_RS08730	lmo1728
fig|393133.27.peg.1725	LMRG_RS08735	lmo1729
fig|393133.27.peg.1726	LMRG_RS08740	lmo1730
fig|393133.27.peg.1727	LMRG_RS08745	lmo1731
fig|393133.27.peg.1728	LMRG_RS08750	lmo1732
fig|393133.27.peg.1729	LMRG_RS08755	lmo1733
fig|393133.27.peg.1730	LMRG_RS08760	lmo1734
fig|393133.27.peg.1731	LMRG_RS08765	lmo1735
fig|393133.27.peg.1732	LMRG_RS08770	lmo1736
fig|393133.27.peg.1733	LMRG_RS08775	lmo1737
fig|393133.27.peg.1734	LMRG_RS08780	lmo1738
fig|393133.27.peg.1735	LMRG_RS08785	lmo1739
fig|393133.27.peg.1736	LMRG_RS08790	lmo1740
fig|393133.27.peg.1737	LMRG_RS08795	lmo1741
fig|393133.27.peg.1738	LMRG_RS08800	lmo1742
fig|393133.27.peg.1739	LMRG_RS08805	lmo1743
fig|393133.27.peg.1740	LMRG_RS08810	lmo1744
fig|393133.27.peg.1741	LMRG_RS08815	lmo1745
fig|393133.27.peg.1742	LMRG_RS08820	lmo1746
fig|393133.27.peg.1743	LMRG_RS08825	lmo1747
fig|393133.27.peg.1744	LMRG_RS08830	lmo1748
fig|393133.27.peg.1745	LMRG_RS08835	lmo1749
fig|393133.27.peg.1746	LMRG_RS08840	lmo1750
fig|393133.27.peg.1747	LMRG_RS08845	lmo1751
fig|393133.27.peg.1748	LMRG_RS08850	lmo1752
fig|393133.27.peg.1749	LMRG_RS08855	lmo1753
fig|393133.27.peg.1750	LMRG_RS08860	lmo1754
fig|393133.27.peg.1751	LMRG_RS08865	#N/A
fig|393133.27.peg.1752	LMRG_RS08870	lmo1756
fig|393133.27.peg.1753	LMRG_RS08875	lmo1757
fig|393133.27.peg.1754	LMRG_RS08880	#N/A
fig|393133.27.peg.1755	LMRG_RS08885	lmo1759
fig|393133.27.peg.1756	LMRG_RS08890	lmo1760
fig|393133.27.peg.1757	LMRG_RS08895	lmo1761
fig|393133.27.peg.1758	LMRG_RS08900	lmo1762
fig|393133.27.peg.1759	LMRG_RS08905	lmo1763
fig|393133.27.peg.1760	LMRG_RS08910	lmo1764
fig|393133.27.peg.1761	LMRG_RS08915	lmo1765
fig|393133.27.peg.1762	LMRG_RS08920	lmo1766
fig|393133.27.peg.1763	LMRG_RS08925	lmo1767
fig|393133.27.peg.1764	LMRG_RS08930	lmo1768
fig|393133.27.peg.1765	LMRG_RS08935	lmo1769
fig|393133.27.peg.1766	LMRG_RS08940	lmo1770
fig|393133.27.peg.1767	LMRG_RS08945	lmo1771
fig|393133.27.peg.1768	LMRG_RS08950	lmo1772
fig|393133.27.peg.1769	LMRG_RS08955	lmo1773
fig|393133.27.peg.1770	LMRG_RS08960	lmo1774
fig|393133.27.peg.1771	LMRG_RS08965	lmo1775
fig|393133.27.peg.1772	LMRG_RS08970	lmo1776
fig|393133.27.peg.1773	LMRG_RS08990	lmo1777
fig|393133.27.peg.1774	LMRG_RS08995	lmo1778
fig|393133.27.peg.1775	LMRG_RS09000	lmo1779
fig|393133.27.peg.1776	LMRG_RS09005	lmo1780
fig|393133.27.peg.1777	LMRG_RS09010	lmo1781
fig|393133.27.peg.1778	LMRG_RS09015	lmo1782
fig|393133.27.peg.1779	LMRG_RS09020	lmo1783
fig|393133.27.peg.1780	LMRG_RS09025	lmo1784
fig|393133.27.peg.1781	LMRG_RS09030	lmo1785
fig|393133.27.peg.1782	LMRG_RS09035	lmo1786
fig|393133.27.peg.1783	#N/A	#N/A
fig|393133.27.peg.1784	LMRG_RS09040	lmo1787
fig|393133.27.peg.1785	LMRG_RS09045	lmo1788
fig|393133.27.peg.1786	LMRG_RS09050	lmo1789
fig|393133.27.peg.1787	LMRG_RS09055	lmo1790
fig|393133.27.peg.1788	LMRG_RS09060	lmo1791
fig|393133.27.peg.1789	LMRG_RS09065	lmo1792
fig|393133.27.peg.1790	LMRG_RS09070	lmo1793
fig|393133.27.peg.1791	LMRG_RS09075	lmo1794
fig|393133.27.peg.1792	LMRG_RS09080	lmo1795
fig|393133.27.peg.1793	LMRG_RS09085	lmo1796
fig|393133.27.peg.1794	LMRG_RS09090	lmo1797
fig|393133.27.peg.1795	LMRG_RS09095	lmo1798
fig|393133.27.peg.1796	LMRG_RS09100	lmo1799
fig|393133.27.peg.1797	LMRG_RS09105	lmo1800
fig|393133.27.peg.1798	LMRG_RS09110	lmo1801
fig|393133.27.peg.1799	LMRG_RS09115	lmo1802
fig|393133.27.peg.1800	LMRG_RS09120	lmo1803
fig|393133.27.peg.1801	LMRG_RS09125	lmo1804
fig|393133.27.peg.1802	LMRG_RS09130	lmo1805
fig|393133.27.peg.1803	#N/A	#N/A
fig|393133.27.peg.1804	LMRG_RS09135	lmo1806
fig|393133.27.peg.1805	LMRG_RS09140	lmo1807
fig|393133.27.peg.1806	LMRG_RS09145	lmo1808
fig|393133.27.peg.1807	LMRG_RS09150	lmo1809
fig|393133.27.peg.1808	LMRG_RS09155	lmo1810
fig|393133.27.peg.1809	LMRG_RS09160	lmo1811
fig|393133.27.peg.1810	LMRG_RS09165	lmo1812
fig|393133.27.peg.1811	LMRG_RS09170	lmo1813
fig|393133.27.peg.1812	LMRG_RS09175	lmo1814
fig|393133.27.peg.1813	LMRG_RS09180	lmo1815
fig|393133.27.peg.1814	LMRG_RS09185	lmo1816
fig|393133.27.peg.1815	LMRG_RS09190	lmo1817
fig|393133.27.peg.1816	LMRG_RS09195	lmo1818
fig|393133.27.peg.1817	LMRG_RS09200	lmo1819
fig|393133.27.peg.1818	LMRG_RS09205	lmo1820
fig|393133.27.peg.1819	LMRG_RS09210	lmo1821
fig|393133.27.peg.1820	LMRG_RS09215	lmo1822
fig|393133.27.peg.1821	LMRG_RS09220	lmo1823
fig|393133.27.peg.1822	LMRG_RS09225	lmo1824
fig|393133.27.peg.1823	LMRG_RS09230	lmo1825
fig|393133.27.peg.1824	LMRG_RS09235	lmo1826
fig|393133.27.peg.1825	LMRG_RS09240	lmo1827
fig|393133.27.peg.1826	#N/A	#N/A
fig|393133.27.peg.1827	#N/A	#N/A
fig|393133.27.peg.1828	LMRG_RS09250	lmo1829
fig|393133.27.peg.1829	LMRG_RS09255	lmo1830
fig|393133.27.peg.1830	LMRG_RS09260	lmo1831
fig|393133.27.peg.1831	LMRG_RS09265	lmo1832
fig|393133.27.peg.1832	LMRG_RS09270	lmo1833
fig|393133.27.peg.1833	LMRG_RS09275	lmo1834
fig|393133.27.peg.1834	LMRG_RS09280	lmo1835
fig|393133.27.peg.1835	LMRG_RS09285	lmo1836
fig|393133.27.peg.1836	LMRG_RS09290	lmo1837
fig|393133.27.peg.1837	LMRG_RS09295	lmo1838
fig|393133.27.peg.1838	LMRG_RS09300	lmo1839
fig|393133.27.peg.1839	LMRG_RS09305	lmo1840
fig|393133.27.peg.1840	LMRG_RS09310	lmo1841
fig|393133.27.peg.1841	LMRG_RS09315	lmo1842
fig|393133.27.peg.1842	LMRG_RS09320	lmo1843
fig|393133.27.peg.1843	LMRG_RS09325	lmo1844
fig|393133.27.peg.1844	LMRG_RS09330	lmo1845
fig|393133.27.peg.1845	LMRG_RS09335	lmo1846
fig|393133.27.peg.1846	LMRG_RS09340	lmo1847
fig|393133.27.peg.1847	LMRG_RS09345	lmo1848
fig|393133.27.peg.1848	LMRG_RS09350	lmo1849
fig|393133.27.peg.1849	LMRG_RS09355	lmo1850
fig|393133.27.peg.1850	LMRG_RS09360	lmo1851
fig|393133.27.peg.1851	LMRG_RS09365	lmo1852
fig|393133.27.peg.1852	LMRG_RS09370	lmo1853
fig|393133.27.peg.1853	LMRG_RS09375	lmo1854
fig|393133.27.peg.1854	LMRG_RS09380	lmo1855
fig|393133.27.peg.1855	LMRG_RS09385	lmo1856
fig|393133.27.peg.1856	LMRG_RS09390	lmo1857
fig|393133.27.peg.1857	LMRG_RS09395	lmo1858
fig|393133.27.peg.1858	LMRG_RS09400	lmo1859
fig|393133.27.peg.1859	LMRG_RS09405	lmo1860
fig|393133.27.peg.1860	LMRG_RS09410	lmo1861
fig|393133.27.peg.1861	LMRG_RS09415	lmo1862
fig|393133.27.peg.1862	LMRG_RS09420	lmo1863
fig|393133.27.peg.1863	LMRG_RS09425	lmo1864
fig|393133.27.peg.1864	LMRG_RS09430	lmo1865
fig|393133.27.peg.1865	LMRG_RS09435	lmo1866
fig|393133.27.peg.1866	LMRG_RS09440	lmo1867
fig|393133.27.peg.1867	LMRG_RS09445	lmo1868
fig|393133.27.peg.1868	LMRG_RS09450	lmo1869
fig|393133.27.peg.1869	LMRG_RS09455	lmo1870
fig|393133.27.peg.1870	LMRG_RS09460	lmo1871
fig|393133.27.peg.1871	LMRG_RS09465	lmo1872
fig|393133.27.peg.1872	LMRG_RS09470	lmo1873
fig|393133.27.peg.1873	LMRG_RS09475	lmo1874
fig|393133.27.peg.1874	LMRG_RS09480	lmo1875
fig|393133.27.peg.1875	LMRG_RS09485	lmo01876
fig|393133.27.peg.1876	LMRG_RS09490	lmo1878
fig|393133.27.peg.1877	LMRG_RS09495	lmo1879
fig|393133.27.peg.1878	LMRG_RS09500	#N/A
fig|393133.27.peg.1879	LMRG_RS09505	lmo1881
fig|393133.27.peg.1880	LMRG_RS09510	lmo1882
fig|393133.27.peg.1881	LMRG_RS09515	lmo1883
fig|393133.27.peg.1882	LMRG_RS09520	lmo1884
fig|393133.27.peg.1883	LMRG_RS09525	lmo1885
fig|393133.27.peg.1884	LMRG_RS09530	lmo1886
fig|393133.27.peg.1885	LMRG_RS09535	lmo1887
fig|393133.27.peg.1886	#N/A	#N/A
fig|393133.27.peg.1887	LMRG_RS09545	lmo1888
fig|393133.27.peg.1888	LMRG_RS09550	lmo1889
fig|393133.27.peg.1889	LMRG_RS09555	lmo1890
fig|393133.27.peg.1890	LMRG_RS09560	lmo1891
fig|393133.27.peg.1891	LMRG_RS09565	lmo1892
fig|393133.27.peg.1892	LMRG_RS09570	lmo1893
fig|393133.27.peg.1893	LMRG_RS09575	lmo1894
fig|393133.27.peg.1894	LMRG_RS09580	lmo1895
fig|393133.27.peg.1895	LMRG_RS09585	#N/A
fig|393133.27.peg.1896	LMRG_RS09590	lmo1897
fig|393133.27.peg.1897	LMRG_RS09595	lmo1898
fig|393133.27.peg.1898	LMRG_RS09600	lmo1899
fig|393133.27.peg.1899	LMRG_RS09605	lmo1900
fig|393133.27.peg.1900	LMRG_RS09610	lmo1901
fig|393133.27.peg.1901	LMRG_RS09615	lmo1902
fig|393133.27.peg.1902	LMRG_RS09620	lmo1903
fig|393133.27.peg.1903	LMRG_RS09625	lmo1904
fig|393133.27.peg.1904	LMRG_RS09630	lmo1905
fig|393133.27.peg.1905	LMRG_RS09635	lmo1906
fig|393133.27.peg.1906	LMRG_RS09640	lmo1907
fig|393133.27.peg.1907	LMRG_RS09645	lmo1908
fig|393133.27.peg.1908	LMRG_RS09650	lmo1909
fig|393133.27.peg.1909	LMRG_RS09655	lmo1910
fig|393133.27.peg.1910	LMRG_RS09660	lmo1911
fig|393133.27.peg.1911	LMRG_RS09665	lmo1912
fig|393133.27.peg.1912	LMRG_RS09670	lmo1913
fig|393133.27.peg.1913	LMRG_RS09675	lmo1914
fig|393133.27.peg.1914	LMRG_RS09680	lmo1915
fig|393133.27.peg.1915	LMRG_RS09685	lmo1916
fig|393133.27.peg.1916	LMRG_RS09690	lmo1917
fig|393133.27.peg.1917	LMRG_RS09695	lmo1918
fig|393133.27.peg.1918	LMRG_RS09700	lmo1919
fig|393133.27.peg.1919	LMRG_RS09705	lmo1920
fig|393133.27.peg.1920	LMRG_RS09710	lmo1921
fig|393133.27.peg.1921	LMRG_RS09715	lmo1922
fig|393133.27.peg.1922	LMRG_RS09720	lmo1923
fig|393133.27.peg.1923	LMRG_RS09725	lmo1924
fig|393133.27.peg.1924	LMRG_RS09730	lmo1925
fig|393133.27.peg.1925	LMRG_RS09735	lmo1926
fig|393133.27.peg.1926	LMRG_RS09740	lmo1927
fig|393133.27.peg.1927	LMRG_RS09745	lmo1928
fig|393133.27.peg.1928	LMRG_RS09750	lmo1929
fig|393133.27.peg.1929	LMRG_RS09755	lmo1930
fig|393133.27.peg.1930	LMRG_RS09760	lmo1931
fig|393133.27.peg.1931	LMRG_RS09765	lmo1932
fig|393133.27.peg.1932	LMRG_RS09770	lmo1933
fig|393133.27.peg.1933	LMRG_RS09775	lmo1934
fig|393133.27.peg.1934	#N/A	#N/A
fig|393133.27.peg.1935	LMRG_RS09780	lmo1935
fig|393133.27.peg.1936	LMRG_RS09785	lmo1936
fig|393133.27.peg.1937	LMRG_RS09790	lmo1937
fig|393133.27.peg.1938	LMRG_RS09795	lmo1938
fig|393133.27.peg.1939	LMRG_RS09800	lmo1939
fig|393133.27.peg.1940	LMRG_RS09805	lmo1940
fig|393133.27.peg.1941	LMRG_RS09810	lmo1941
fig|393133.27.peg.1942	LMRG_RS09815	lmo1942
fig|393133.27.peg.1943	LMRG_RS09820	lmo1943
fig|393133.27.peg.1944	LMRG_RS09825	lmo1944
fig|393133.27.peg.1945	LMRG_RS09830	lmo1945
fig|393133.27.peg.1946	LMRG_RS09835	lmo1946
fig|393133.27.peg.1947	LMRG_RS09840	lmo1947
fig|393133.27.peg.1948	LMRG_RS09845	lmo1948
fig|393133.27.peg.1949	LMRG_RS09850	lmo1949
fig|393133.27.peg.1950	LMRG_RS09855	lmo1950
fig|393133.27.peg.1951	LMRG_RS09860	lmo1951
fig|393133.27.peg.1952	LMRG_RS09865	lmo1952
fig|393133.27.peg.1953	LMRG_RS09870	lmo1953
fig|393133.27.peg.1954	LMRG_RS09875	lmo1954
fig|393133.27.peg.1955	LMRG_RS09880	lmo1955
fig|393133.27.peg.1956	LMRG_RS09885	lmo1956
fig|393133.27.peg.1957	LMRG_RS09890	lmo1957
fig|393133.27.peg.1958	LMRG_RS09895	lmo1958
fig|393133.27.peg.1959	LMRG_RS09900	lmo1959
fig|393133.27.peg.1960	LMRG_RS09905	#N/A
fig|393133.27.peg.1961	LMRG_RS09910	lmo1961
fig|393133.27.peg.1962	LMRG_RS09915	lmo1962
fig|393133.27.peg.1963	LMRG_RS09920	lmo1963
fig|393133.27.peg.1964	LMRG_RS09925	lmo1964
fig|393133.27.peg.1965	LMRG_RS09930	lmo1965
fig|393133.27.peg.1966	LMRG_RS09935	lmo1966
fig|393133.27.peg.1967	LMRG_RS09940	lmo1967
fig|393133.27.peg.1968	LMRG_RS09945	lmo1968
fig|393133.27.peg.1969	LMRG_RS09950	lmo1969
fig|393133.27.peg.1970	LMRG_RS09955	lmo1970
fig|393133.27.peg.1971	LMRG_RS09960	lmo1971
fig|393133.27.peg.1972	LMRG_RS09965	lmo1972
fig|393133.27.peg.1973	LMRG_RS09970	lmo1973
fig|393133.27.peg.1974	LMRG_RS09975	lmo1974
fig|393133.27.peg.1975	LMRG_RS09980	lmo1975
fig|393133.27.peg.1976	LMRG_RS09985	lmo1976
fig|393133.27.peg.1977	LMRG_RS09990	lmo1977
fig|393133.27.peg.1978	LMRG_RS09995	lmo1978
fig|393133.27.peg.1979	LMRG_RS10000	lmo1979
fig|393133.27.peg.1980	LMRG_RS10005	#N/A
fig|393133.27.peg.1981	LMRG_RS10010	lmo1981
fig|393133.27.peg.1982	LMRG_RS10015	lmo1982
fig|393133.27.peg.1983	LMRG_RS10020	lmo1983
fig|393133.27.peg.1984	LMRG_RS10025	lmo1984
fig|393133.27.peg.1985	LMRG_RS10030	lmo1985
fig|393133.27.peg.1986	LMRG_RS10035	lmo1986
fig|393133.27.peg.1987	LMRG_RS10040	lmo1987
fig|393133.27.peg.1988	LMRG_RS10045	lmo1988
fig|393133.27.peg.1989	LMRG_RS10050	lmo1989
fig|393133.27.peg.1990	LMRG_RS10055	lmo1990
fig|393133.27.peg.1991	LMRG_RS10060	lmo1991
fig|393133.27.peg.1992	LMRG_RS10065	lmo1992
fig|393133.27.peg.1993	LMRG_RS10070	#N/A
fig|393133.27.peg.1994	LMRG_RS10075	lmo1994
fig|393133.27.peg.1995	LMRG_RS10080	lmo1995
fig|393133.27.peg.1996	LMRG_RS10085	lmo1996
fig|393133.27.peg.1997	LMRG_RS10090	lmo1997
fig|393133.27.peg.1998	LMRG_RS10095	lmo1998
fig|393133.27.peg.1999	LMRG_RS10100	lmo1999
[truncated: 860 more rows]
