# Supplementary material for: A genome-wide screen in ex vivo gallbladders identifies Listeria monocytogenes factors required for virulence in vivo
Source: PLoS Pathog. 2025 Mar 3;21(3):e1012491. doi: 10.1371/journal.ppat.1012491 (PMC11892859; doi:10.1371/journal.ppat.1012491)
Supplement: S6 Table — (XLSX) [file ppat.1012491.s007.xlsx]

## Sheet: Fig 1A
Fig 1A: CFU/mL in ex vivo GBs
Time (hrs)	9.14.21 (GB1)	9.23.21 (GB2)	10.28.21 (GB3)	11.2.21 (GB4)
0	7600000	2.21053e+07	3.55556e+07	60000000
0.5	25000	760000	10300000	11000000
6	67000000	137000000	1120000000	410000000

## Sheet: Fig 2A-B and S1 Fig
Fig 2A-B and S1 Fig: Static growth in BHI and bile in vitro
	Time (hrs)	WT						∆ccpA				∆ptsI				∆trxA				∆purB				∆atpB				∆mpt				∆mpo				∆mpt∆mpo				clpX::Tn
BHI + O2	0	1080000	1794000	1050000	1160000	1450000	1650000	1204800	1050000	800000	2270000	2492800	2726000	1450000		1222400	1100000	780000		650000	1512000	1630000		696000	1160000	1340000		1656000	1100000	1290000		1224000	960000	1900000		1470000	1010000	2210000		1100000	1628000	1850000
	0.5	940000	1000000	590000	910000	1000000	860000	210000	800000	940000	1500000	720000	2700000	2300000		410000	740000	640000		750000	840000	2300000		740000	660000	1300000		960000	940000	2000000		940000	1080000	2000000		1190000	1700000	1800000		1310000	830000	2400000
	6	340000000	230000000	240000000	190000000	290000000	210000000	100000000	81000000	73000000	107000000	140000000	126000000	93000000		16000000	7700000	5000000		220000000	160000000	280000000		70000000	26000000	83000000		290000000	200000000	220000000		270000000	270000000	240000000		310000000	210000000	240000000		190000000	110000000	230000000
Bile + O2	0	1080000	1794000	1050000	1160000	1450000	1650000	1204800	1050000	2270000		2492800	2726000	1450000		1222400	1100000	780000		650000	1512000	1630000		696000	1160000	1340000		1656000	1100000	1290000		1224000	960000	1900000		1470000	1010000	2210000		1100000	1628000	1850000
	0.5	500000	710000	450000	700000	520000	650000	380000	840000	1300000		380000	1730000	700000		180000	260000	440000		470000	620000	400000		480000	530000	410000		590000	620000	640000		460000	730000	290000		660000	650000	490000		560000	770000	780000
	6	6700000	31000000	33000000	29000000	32000000	5500000	2300000	12000000	5100000		2700000	3000000	4400000		2600000	2000000	2000000		2900000	1060000	2300000		22000000	8000000	17000000		9400000	8700000	4400000		4200000	9300000	5200000		5200000	13700000	5800000		7300000	4500000	5400000
BHI - O2	0	1550000	696000	528000	1018400	780000		1728000	480000	1218000	896000	3240000	1800000	1792000	1980000	1248000	1566000	650000	1120000	1296000	728000	733200	1044000	812000	336000	1311000	558000	1748000	1350000	720000	864000	1472000	728000	874000	1188000	1488000	1250000	1150000	1026000	720000	1008000	1312000	884000
	0.5	1700000	2500000	1500000	850000	920000		630000	1800000	760000	980000	2400000	2400000	2900000	3000000	1300000	900000	870000	1080000	1000000	1100000	990000	720000	1040000	1090000	1130000	880000	1140000	2300000	1180000	1000000	1300000	1300000	2600000	2000000	1900000	1700000	3100000	740000	1060000	1800000	920000	1600000
	6	500000000	570000000	580000000	260000000	400000000		85000000	290000000	240000000	82000000	109000000	160000000	106000000	86000000	31000000	70000000	66000000	36000000	450000000	440000000	190000000	260000000	850000	1700000	1700000	1300000	270000000	370000000	330000000	220000000	410000000	290000000	250000000	60000000	350000000	410000000	430000000	120000000	320000000	240000000	120000000	220000000
Bile - O2	0	1550000	696000	528000	1018400	780000		1728000	480000	1218000	896000	3240000	1800000	1792000	1980000	1248000	1566000	650000	1120000	1296000	728000	733200	1044000	812000	336000	1311000	558000	1748000	1350000	720000	864000	1472000	728000	874000	1188000	1488000	1250000	1150000	1026000	720000	1008000	1312000	884000
	0.5	890000	1300000	850000	630000	880000		1000000	2100000	610000	700000	2100000	2800000	900000	1020000	710000	1600000	670000	1060000	1680000	730000	580000	840000	1210000	760000	1010000	800000	970000	2100000	760000	1000000	1340000	2500000	630000	1040000	540000	1700000	580000	1400000	870000	490000	870000	1140000
	6	22000000	17000000	21000000	26000000	26000000		15000000	4900000	19000000	8400000	4700000	3800000	3600000	4600000	7400000	5700000	15000000	8000000	1900000	2100000	900000	2200000	8300000	13000000	1200000	14000000	6700000	7400000	14600000	5000000	7300000	7300000	5800000	5400000	4800000	6200000	7400000	7200000	8100000	8200000	3800000	7800000

## Sheet: Fig 2C-D
Fig 2C-D: Growth in shaking flasks
Time (hours)	WT						∆ccpA			∆ptsI			∆trxA			∆purB		∆atpB				∆mpt		∆mpo		∆mpt∆mpo		clpX::Tn
0.25	28000000	28000000	22000000	18000000	14000000	22000000	36000000	10000000	32000000	34000000	42000000	32000000	36000000	10000000	32000000	24000000	32000000	4600000	12000000	14000000	10200000	14000000	32000000	22000000	40000000	24000000	32000000	14000000	16000000	28000000
2	100000000	56000000	44000000	30000000	82000000	64000000	68000000	56000000	62000000	100000000	74000000	106000000	62000000	54000000	56000000	58000000	84000000	24000000	34000000	56000000	56000000	60000000	64000000	74000000	48000000	72000000	52000000	62000000	56000000	74000000
4	820000000	400000000	220000000	240000000	460000000	480000000	500000000	280000000	300000000	380000000	440000000	760000000	80000000	82000000	180000000	360000000	400000000	140000000	180000000	200000000	320000000	380000000	440000000	340000000	500000000	300000000	400000000	500000000	200000000	500000000
6	3600000000	2600000000	2200000000	1020000000	4000000000	3600000000	3400000000	1400000000	980000000	2800000000	2600000000	4200000000	560000000	200000000	360000000	2400000000	2600000000	1000000000	1800000000	1400000000	2000000000	1600000000	1600000000	1400000000	1600000000	1000000000	2600000000	3600000000	1200000000	2600000000
8	8600000000	5400000000	2000000000	3800000000	4400000000	4200000000	7000000000	1000000000	2400000000	4000000000	3400000000	7200000000	600000000	720000000	880000000	3600000000	4200000000	800000000	3200000000	1320000000	2400000000	1800000000	5400000000	2200000000	5800000000	1600000000	5200000000	4600000000	3600000000	4600000000

## Sheet: Fig 3A
Fig 3A: Plaque areas as a percentage of those formed by WT
WT	∆ccpA	∆ccpA + ccpA	∆ptsI	∆ptsI + ptsI	∆trxA	∆trxA + trxA	∆mpt	∆mpo	∆mpt∆mpo	∆purB	∆purB + purB	clpX::Tn	clpX::Tn + clpX
100	69.4947	100.126	75.7818	70.7749	32.4953	70.6705	112.886	90.9548	119.682	30.3639	50.486	43.1209	77.7279
100	79.7114	92.4452	77.4191	48.4522	26.6824	70.1488	123.677	107.025	98.4021	29.7649	79.9686	32.3828	97.7073
100	58.763	104.164	85.1399	53.4431	31.0222	117.92	91.5214	93.0197	109.396	40.166	115.541	24.3391	94.4045

## Sheet: Fig 3B-D
Fig 3B and D: Intracellular growth curves
Time (hours)	WT				∆ccpA			∆ptsI			∆trxA			∆mpt			∆mpo			∆mpt∆mpo			∆purB			∆atpB			clpX::Tn
0.5	1	1	1	1	1	1	1	1	1	1	1	1	1	1	1	1	1	1	1	1	1	1	1	1	1	1	1	1	1	1	1
2	0.767442	1.05882	1.1875	1.25	0.458333	0.7	0.8	0.444444	0.704545	0.423077	0.6	1	0.826087	0.583333	0.6875	1.07143	0.6875	1.14286	0.83871	0.78125	0.866667	0.702703	0.911111	0.647059	0.615385	0.447368	1	0.25	1.77778	1.36364	0.611111
5	10.6977	14.1176	12.5	13.5	3.75	4.5	6.66667	0.416667	0.522727	1.19231	0.766667	0.72	0.956522	7.97619	8.75	8.57143	5.5	9.28571	7.09677	8.59375	8	9.18919	0.444444	0.288235	0.769231	8.15789	21	13.75	12.2222	10	7.22222
8	41.8605	29.4118	31.25	50	2.91667	4	14	6.11111	2.72727	9.61538	5	5.2	10	29.7619	37.5	28.5714	28.75	50	25.8065	64.0625	26.6667	29.7297	0.288889	0.241176	0.692308	13.1579	28	26.25	24.4444	23.6364	22.2222
Fig 3C: Intracellular growth curves - complemented strains
Time (hours)	WT		∆ccpA + ccpA		∆ptsI + ptsI		∆trxA + trxA		∆purB + purB
0.5	1	1	1	1	1	1	1	1	1	1
2	1	0.882353	1.23077	1.13333	0.9	0.204545	0.888889	0.846154	0.6	1.07692
5	27.6923	14.1176	17.6923	21.3333	16.5	16.3636	13.3333	16.1538	15.3333	6.15385
8	92.3077	28.8235	30.7692	73.3333	55	19.0909	38.8889	46.1538	86.6667	24.6154

## Sheet: Fig 4A-B
Fig 4A-B: Mouse body weights after oral infection
Days	WT																		∆ccpA					∆ptsI					∆trxA					∆mpt									∆mpo
1	96.0476	101.962	100.838	100.362	102.317	99.7468	96.7324	95.6321	96.574	97.833	101.359	99.5475	99.937	101.458	103.032	96.9729	99.2481	101.364	99.8426	100.744	97.3262	100.752	99.5062	99.4888	101.038	99.0549	99.8737	98.2268	100.755	105.158	99.7598	99.1028	103.463	94.0203	95.4721	91.8567	93.3469	93.2203	104.865	101.484	96.8952	98.9005	93.3946	94.6599	91.3119	96.1934	100.641	100.641	93.4055
2	92.8786	92.7089	88.2494	91.2334	92.8571	90.9873	86.8257	89.4656	88.9772	91.4376	89.1797	86.1991	85.4442	90.7289	93.4738	89.3006	92.3445	92.5604	90.454	95.5392	92.4195	88.3735	92.1579	102.288	96.5771	100.94	101.512	98.4598	93.7465	96.017	97.0254	95.725	98.7952	91.2974	91.386	88.7079	89.3347	91.7676	96.3323	94.0645	89.392	91.3773	91.2119	88.2518	86.7089	88.6317	88.8355	88.8355	85.5229
3	83.0491	83.0229	80.5156	82.5688	81.7033	81.7722	77.2303	83.3505	82.7706	82.611	80.6241	78.9027	82.8607	81.516	85.2004	81.9415	85.851	83.695	80.6752	87.1259	83.8006	80.094	84.4211	93.3475	94.4181	92.7415		95.9296	89.0426	91.3436	91.8334	93.3564	94.7974	89.3219	87.9625	83.6048	81.7166	88.1961	95.5838	90.7742	87.3221	90.6829	86.2148	80.1012	83.1415	80.2469	86.4316	86.4316	82.5863
4	81.9458	82.3842	74.0408	79.4597	77.8022	77.0127	71.8361	83.1963	81.9762	83.7209	78.0574	81.5045	80.4663	82.9738	83.8643	76.2526	91.5243	84.8729	82.9453	85.6014	82.2949	83.2061	84.9474	94.1458	93.9968	94.2037		97.4147	92.3077	91.8216	92.4824	92.7787	96.3855	90.9237	93.7051	88.6536	83.0371	93.5835	97.006	95.4194	90.621	94.3287	90.7524	85.2164	88.3774	78.035	91.3996	91.3996	82.3287
[truncated: 26 more columns]

## Sheet: Fig 4C-D
Fig 4C-F: CFU/organ
Fig 4C, Day 1, Gallbladder	WT	∆ccpA	∆ptsI	∆trxA	∆mpt	∆mpo	∆mpt∆mpo	∆purB	∆atpB	clpX::Tn	Fig 4D, Day 4, Gallbladder	WT	∆ccpA	∆ptsI	∆trxA	∆mpt	∆mpo	∆mpt∆mpo	∆purB	∆atpB	clpX::Tn
	200	20	2.5	2500	7.5	7.5	9200	2.5	2.5	450		6750000	3450000	2.5	20	32.5	20	290000	2.5	520000	12.5
	700	250	50	97.5	2.5	200	2.5	22.5	200	1700		4600000	4300000	5	2200000	5	2350	22.5	2.5	190000	50
	47.5	1250	1100	50	5	82.5	2.5	2.5	2.5	2.5		19000000	3400000	2.5	2.5	200	14500	5	150	14500	2.5
	500	2.5	2.5	100	25	2.5	2.5	2550	350	5600		9000000	19500	2.5	17.5	1700	3400000	1300000	2.5	345000	2.5
	600	27.5	240	2.5	2.5	42.5	2.5	35	37.5	77.5		9500000	105000		40	2.5	1950000	2.5	150	20	2.5
	12.5											6450000				2800	12.5	2200
	37.5											18000000				150	1600	3850000
	2850											2150000				6550	6050000	1700000
	152.5											2300000				7.5	360000	5100000
	300											5500000
	32.5											6100000
	35											3500000
	150											990000
	550											1900000
	250											5800000
												9300000
												1035000
												950000
Fig 4E, Day 1, Liver	WT	∆ccpA	∆ptsI	∆trxA	∆mpt	∆mpo	∆mpt∆mpo	∆purB	∆atpB	clpX::Tn	Fig 4F, Day 4, Liver	WT	∆ccpA	∆ptsI	∆trxA	∆mpt	∆mpo	∆mpt∆mpo	∆purB	∆atpB	clpX::Tn
	7000	2500	525	71000	4500	1075	370000	25	25	22500		255000	805000	475	7000	13000	22500	48000	25	235000	50
	71000	19000	3500	35500	1500	32500	250	1500	13000	5000		525000	66000	1100	58500	7000	32000	22000	25	42000	450
	3500	76000	75000	225	1000	5000	1000	25	14500	60		1800000	165000	500	3500	16000	18000	14000	6000	31000	1200
	45500	15500	25	180000	1500	600	2000	490000	5000	47500		185000	1395000	1000	8000	16000	245000	36000	13500	80000	30000
	39000	2000	32500	500	600	2000	50	2500	4000	975		315000	48000		13000	10000	120000	6500	3000	10000	1500
	5000											190000				9500	24500	27500
	2500											11500000				6500	8000	33000
	4500											1200000				6000	280000	57000
	1500											130000				2000	18000	140000
	11500											61000
	7500											205000
	6000											80000
	47000											115000
	28500											185000
	28500											365000
												1000000
												78000
												110000

## Sheet: Fig 5A-F
Fig 5A-F: CFU/organ (A-D) or CFU/g (E,F)
Fig 5A, MLN, Day 1	WT	∆ccpA	∆ptsI	∆trxA	∆mpt	∆mpo	∆mpt∆mpo	∆purB	∆atpB	clpX::Tn	Fig 5B, MLN, Day 4	WT	∆ccpA	∆ptsI	∆trxA	∆mpt	∆mpo	∆mpt∆mpo	∆purB	∆atpB	clpX::Tn
	78000	42000	15	9300	2700	12900	24000	15	4800	45900		132000	42000	1500	90000	63000	17400	53400	15	45	4800
	30000	30600	15	72000	14400	63000	9000	15	249000	15600		54000	54000	15	45000	48000	31200	13200	15	3600	7200
	6000	20700	15	6300	4200	36000	930000	30	90	19500		153000	96000	15	39000	126000	72000	72000	45	7800	21600
	6600	42000	15	16800	6600	900	2100	15	315	15600		23700	20400	15	43500	33300	156000	102000	57000	12000	12900
	24000	13500	15	25800	3300	38100	180	15	345	9000		129000	57000		38700	28500	198000	24000	1410	45	9900
	23100											309000
	17400											2970000
	9600											54000
	14400											105000
	7800											72000
	5100											114000
	3300											186000
	15											59700
	2400											159000
	12300											105000
												303000
												132000
												87000
Fig 5C, Spleen, Day 1	WT	∆ccpA	∆ptsI	∆trxA	∆mpt	∆mpo	∆mpt∆mpo	∆purB	∆atpB	clpX::Tn	Fig 5D, Spleen, Day 4	WT	∆ccpA	∆ptsI	∆trxA	∆mpt	∆mpo	∆mpt∆mpo	∆purB	∆atpB	clpX::Tn
	11700	30	15	300	15	15	60	15	15	285		333000	55500	2100	96000	33300	26400	285000	15	90000	4800
	3900	24600	15	225	30	8700	15	15	5700	15		246000	84000	15	37200	48000	135000	43500	15	54000	7200
	15	8700	15	15	15	900	1500	15	900	15		315000	83700	900	45000	40200	50700	57000	45	63000	21600
	144000	15	120	15	300	15	15	15	15	15		282000	75000	15	31200	117000	300000	99000	9900	93000	12900
	4200	15	15	15	15	120	15	15	15	15		282000	78000		54000	30900	177000	43200	15	75000	9900
	900											597000				33000	63000	102000
	15											6900000				35100	54000	57000
	30											225000				30900	186000	63000
	15											60000				41100	72000	210000
	15											189000
	3300											417000
	15											288000
	225											90000
	15											192000
	30											360000
												480000
												165000
												177000
Fig 5E, Feces, Day 1	WT	∆ccpA	∆ptsI	∆trxA	∆mpt	∆mpo	∆mpt∆mpo	∆purB	∆atpB	clpX::Tn	Fig 5F, Feces, Day 4	WT	∆ccpA	∆ptsI	∆trxA	∆mpt	∆mpo	∆mpt∆mpo	∆purB	∆atpB	clpX::Tn
	5781250000	4275618375	823529412	5078369906	1990291262	3349282297	2480314961	6670000	1380000000	2760000000		2500000000	8.28402e+06	265625	99009.9	3.53712e+06	1.67382e+07	495356	27300000	1110000	1110000
	2004773270	2473958333	365384615	1554621849	922131148	3097345133	2469135802	5570000	2870000000	3160000000		503546099	385852090	5.34125e+06	153509	2.97968e+06	252941	2.09386e+06	65600	479000	479000
	5546218487	4328859060	497435897	3251748252	3869565217	606334842	543806647	5060000	2300000000	5990000000		360493827	4.04444e+07	238095	238.095	352113	144542773	33057.9	303000000	447000	3980000
	3053097345	3569023569	1402214022	4473684211	565217391	2500000000	427083333	3320000000	3610000000	2650000000		602150538	2000000	147208	8.8755e+06	6.96203e+06	3.9881e+07	5.68421e+06	125000000	1310000	31800000
	1935483871	3386454183	550458716	4448160535	1912568306	4312169312	7.89474e+07	6910000	1540000000	1620000000		358744395	3.21212e+06		561798	3.02632e+06	1.86335e+06	7.31579e+06	3010000000	1870000	1870000
	2500000000											136645963				305000000	3960000	2620000
	2188552189											113475177				563000	4830000	24200
	5769230769											1.06481e+07				1590000	21100000	3620000
	1867704280											371980676				106000000	230000	247000000
	5439189189											225108225
	1810000000											271000000
	3330000000											1580000000
	5540000000											585000
	3730000000											13500000
	2210000000											605000000
												1410000000
												7320000
												4210000
